# Supplementary material for: Exploring Cationic Substitutions in the Solid Electrolyte NaAlCl4 with Density Functional Theory
Source: J Phys Chem C Nanomater Interfaces. 2024 Nov 15;128(47):19978–88. doi: 10.1021/acs.jpcc.4c05559 (PMC11613591; doi:10.1021/acs.jpcc.4c05559)
Supplement: Supplementary file 1 — jp4c05559_si_001.txt [file jp4c05559_si_001.txt]

GaCl3_SG12_Z4
   1.00000000000000     
     9.7594616044385614    0.0000000000000000   -6.9490348024819859
     0.0000000000000011    6.8926082590936391    0.0000000000000004
    -0.0145396068409140   -0.0000000000000000    7.0084664891745145
   Ga   Cl
     4    12
Direct
  0.6595345515381319  0.0000000000000000  0.2343999453902813
  0.3404654484618683 -0.0000000000000000  0.7656000546097187
  0.1595345515381317  0.5000000000000000  0.2343999453902813
  0.8404654484618681  0.5000000000000000  0.7656000546097187
  0.6898724924677411  0.0000000000000000  0.5668439628325685
  0.3101275075322586 -0.0000000000000000  0.4331560371674315
  0.1898724924677413  0.5000000000000000  0.5668439628325685
  0.8101275075322589  0.5000000000000000  0.4331560371674315
  0.8247417896240488  0.0000000000000000  0.2020144490172500
  0.1752582103759513 -0.0000000000000000  0.7979855509827500
  0.3247417896240487  0.5000000000000000  0.2020144490172500
  0.6752582103759512  0.5000000000000000  0.7979855509827500
  0.5000000000000000  0.2389066175964411  0.0000000000000000
  0.5000000000000000  0.7610933824035588  0.0000000000000000
 -0.0000000000000000  0.7389066175964412  0.0000000000000000
 -0.0000000000000000  0.2610933824035590  0.0000000000000000

NaGaCl4_SG19_Z4
   1.00000000000000     
    10.1247895518122526    0.0000000000000000    0.0000000000000006
     0.0000000000000015    9.7373957000369522    0.0000000000000006
     0.0000000000000000    0.0000000000000000    6.1735429274114644
   Na   Ga   Cl
     4     4    16
Direct
  0.8845752608224398  0.7156997465053667  0.8085601930134597
  0.6154247391775602  0.2843002534946334  0.3085601930134596
  0.3845752608224399  0.7843002534946333  0.1914398069865404
  0.1154247391775601  0.2156997465053666  0.6914398069865403
  0.9615438965896729  0.9876918973290321  0.2873080760613277
  0.5384561034103271  0.0123081026709609  0.7873080760613278
  0.4615438965896730  0.5123081026709679  0.7126919239386722
  0.0384561034103270  0.4876918973290320  0.2126919239386723
  0.9660203627625102  0.9940633682913452  0.9306497288106528
  0.5339796372374898  0.0059366317086548  0.4306497288106598
  0.4660203627625102  0.5059366317086548  0.0693502711893402
  0.0339796372374898  0.4940633682913452  0.5693502711893472
  0.8447946801342011  0.8090299027489480  0.3880960708046334
  0.6552053198657989  0.1909700972510519  0.8880960708046334
  0.3447946801342011  0.6909700972510520  0.6119039291953666
  0.1552053198657989  0.3090299027489481  0.1119039291953666
  0.6610978115835230  0.5196413958557731  0.5715173163255213
  0.8389021884164770  0.4803586041442269  0.0715173163255212
  0.1610978115835230  0.9803586041442269  0.4284826836744788
  0.3389021884164769  0.0196413958557731  0.9284826836744787
  0.6268726476417077  0.8241340872131441  0.9271570446813723
  0.8731273523582923  0.1758659127868559  0.4271570446813722
  0.1268726476417076  0.6758659127868559  0.0728429553186278
  0.3731273523582924  0.3241340872131442  0.5728429553186277
 
KCl_SG225_Z4
   1.00000000000000     
     6.2669207650707888    0.0000000000000000    0.0000000000000004
     0.0000000000000010    6.2669207650707888    0.0000000000000004
     0.0000000000000000    0.0000000000000000    6.2669207650707888
   K    Cl
     4     4
Direct
  0.0000000000000000  0.0000000000000000  0.0000000000000000
  0.0000000000000000  0.5000000000000000  0.5000000000000000
  0.5000000000000000  0.0000000000000000  0.5000000000000000
  0.5000000000000000  0.5000000000000000  0.0000000000000000
  0.5000000000000000  0.5000000000000000  0.5000000000000000
  0.5000000000000000  0.0000000000000000  0.0000000000000000
  0.0000000000000000  0.5000000000000000  0.0000000000000000
  0.0000000000000000  0.0000000000000000  0.5000000000000000
 
NaAlCl4_SG19_Z4
   1.00000000000000     
    10.1164323970867240    0.0000000000000000    0.0000000000000006
     0.0000000000000015    9.6951050189196977    0.0000000000000006
     0.0000000000000000    0.0000000000000000    6.1405011107417913
   Na   Al   Cl
     4     4    16
Direct
  0.8835357969349648  0.7155511426599578  0.8084586342816251
  0.6164642030650352  0.2844488573400422  0.3084586342816255
  0.3835357969349648  0.7844488573400422  0.1915413657183746
  0.1164642030650353  0.2155511426599579  0.6915413657183749
  0.9619252303673602  0.9881733325672826  0.2886444254104419
  0.5380747696326398  0.0118266674327175  0.7886444254104418
  0.4619252303673603  0.5118266674327174  0.7113555745895582
  0.0380747696326398  0.4881733325672825  0.2113555745895581
  0.9663308441331500  0.9944994677393701  0.9373636171248171
  0.5336691558668500  0.0055005322606297  0.4373636171248172
  0.4663308441331499  0.5055005322606299  0.0626363828751828
  0.0336691558668501  0.4944994677393703  0.5626363828751829
  0.8471653315439678  0.8124069327560152  0.3873382215201131
  0.6528346684560322  0.1875930672439848  0.8873382215201134
  0.3471653315439603  0.6875930672439848  0.6126617784798866
  0.1528346684560397  0.3124069327560151  0.1126617784798868
  0.6578498135825593  0.5200926049988631  0.5742527318751840
  0.8421501864174407  0.4799073950011372  0.0742527318751915
  0.1578498135825594  0.9799073950011369  0.4257472681248086
  0.3421501864174406  0.0200926049988629  0.9257472681248160
  0.6263430430780197  0.8274479683446494  0.9248341414336601
  0.8736569569219803  0.1725520316553504  0.4248341414336598
  0.1263430430780199  0.6725520316553506  0.0751658585663402
  0.3736569569219803  0.3274479683446495  0.5751658585663399
 
NaCl_SG225_Z4
   1.00000000000000     
     5.5770349129461216    0.0000000000000000    0.0000000000000003
     0.0000000000000009    5.5770349129461216    0.0000000000000003
     0.0000000000000000    0.0000000000000000    5.5770349129461216
   Na   Cl
     4     4
Direct
  0.0000000000000000  0.0000000000000000  0.0000000000000000
  0.0000000000000000  0.5000000000000000  0.5000000000000000
  0.5000000000000000  0.0000000000000000  0.5000000000000000
  0.5000000000000000  0.5000000000000000  0.0000000000000000
  0.5000000000000000  0.5000000000000000  0.5000000000000000
  0.5000000000000000  0.0000000000000000  0.0000000000000000
  0.0000000000000000  0.5000000000000000  0.0000000000000000
  0.0000000000000000  0.0000000000000000  0.5000000000000000
 
AlCl3_SG12_Z4
   1.00000000000000     
     5.6361070693153525    0.0000000000000000   -1.8579802665036000
     0.0000000000000016   10.2721364780739215    0.0000000000000006
     0.0029370835535104    0.0000000000000000    6.1766041469674802
   Al   Cl
     4    12
Direct
 -0.0000000000000000  0.1665680491478274 -0.0000000000000000
 -0.0000000000000000  0.8334319508521728 -0.0000000000000000
  0.5000000000000000  0.6665680491478272 -0.0000000000000000
  0.5000000000000000  0.3334319508521726 -0.0000000000000000
  0.7837704221159012 -0.0000000000000000  0.7718265955451585
  0.2162295778840989  0.0000000000000000  0.2281734044548413
  0.2837704221159010  0.5000000000000000  0.7718265955451585
  0.7162295778840988  0.5000000000000000  0.2281734044548413
  0.7517856924150385  0.1781919894121194  0.2262115578439976
  0.7517856924150385  0.8218080105878806  0.2262115578439976
  0.2482143075849616  0.8218080105878806  0.7737884421560023
  0.2482143075849616  0.1781919894121194  0.7737884421560023
  0.2517856924150384  0.6781919894121194  0.2262115578439976
  0.2517856924150384  0.3218080105878804  0.2262115578439976
  0.7482143075849615  0.3218080105878804  0.7737884421560023
  0.7482143075849615  0.6781919894121194  0.7737884421560023
 
KNa3_AlCl4_4_SG19_Z1_supercell_il0_w4
   1.00000000000000     
    10.2302440538325410   -0.1375139588458567    0.0767873248560700
    -0.1320975090314364    9.8931414563265960   -0.0305246753187381
     0.0469937314855757   -0.0188099229463530    6.1936684998621949
   K    Na   Al   Cl
     1     3     4    16
Direct
  0.8822772811033845  0.7153783952648851  0.8088952970332307
  0.1263548144834584  0.2118328509326001  0.6940656921505857
  0.3813101319615286  0.7875495750002806  0.1923425828607677
  0.6258230088496374  0.2863578852862843  0.3142025751579961
  0.0478864788952624  0.4744004726318283  0.2202537249289949
  0.4631592573675187  0.5151763519454087  0.7102261147767983
  0.5260208976835391  0.0199877524149410  0.7862080657051836
  0.9584437091574728  0.9933467876039652  0.2820073950556509
  0.0414270388114203  0.4793774855600320  0.5685795296541829
  0.4719837666841232  0.5128926244485205  0.0575086121364844
  0.5266040865271370  0.0128257025782708  0.4374387218025034
  0.9681161300185617  0.0154952084366944  0.9362806391199417
  0.1647242240408085  0.3085046964833544  0.1171797482220130
  0.3498066184257702  0.6833040655064985  0.6103547771165920
  0.6412182195662608  0.1933525097261660  0.8874845102020535
  0.8402475349365366  0.8144263081115863  0.3438415978493344
  0.3305783304151008  0.0204992938057248  0.9199564903138657
  0.1487800242615029  0.9760768677749597  0.4232541978360144
  0.8537917219070317  0.4547624096572845  0.0906431195379955
  0.6579663173224805  0.5250943160736223  0.5701464758240441
  0.3778683481088164  0.3307510595630983  0.5761129047654406
  0.1330300679712355  0.6612770173594895  0.0939093574877622
  0.8723945761372773  0.1657385429896530  0.4386985067693538
  0.6101874153641348  0.8415918208448518  0.9204093636931961
 
KNa_AlCl4_2_SG19_Z2_supercell_il0_w2
   1.00000000000000     
    10.3694806745913368   -0.1798944149431340    0.0000000000000006
    -0.1741024730154363   10.0387677729098055    0.0000000000000006
    -0.0000000000000000   -0.0000000000000000    6.2538017088318227
   K    Na   Al   Cl
     2     2     4    16
Direct
  0.6211405057740785  0.2845921256685138  0.3113745266958449
  0.8788594942259215  0.7154078743314861  0.8113745266958450
  0.1267640411267330  0.2110539755101093  0.6964891153913290
  0.3732359588732670  0.7889460244898907  0.1964891153913290
  0.0473731396172469  0.4730533431545851  0.2196399632211019
  0.4526268603827530  0.5269466568454148  0.7196399632211020
  0.5277365776974261  0.0125209917107403  0.7793110292926835
  0.9722634223025739  0.9874790082892597  0.2793110292926835
  0.0356629785300386  0.4772230464625836  0.5639019092549786
  0.4643370214699615  0.5227769535374164  0.0639019092549786
  0.5212948781322615  0.9907836911402972  0.4361245776877793
  0.9787051218677385  0.0092163088597028  0.9361245776877792
  0.1631671085277320  0.3110447768094640  0.1196764733104656
  0.3368328914722680  0.6889552231905360  0.6196764733104656
  0.6474265760540211  0.1874788436295233  0.8425254274654418
  0.8525734239459789  0.8125211563704766  0.3425254274654347
  0.3389536194588590  0.0263795553422063  0.9197760283821192
  0.1610463805411410  0.9736204446577936  0.4197760283821193
  0.8562659220155195  0.4532354928389161  0.0833192842549974
  0.6437340779844805  0.5467645071610838  0.5833192842549975
  0.3693175523172642  0.3416768877494500  0.5949341092477299
  0.1306824476827359  0.6583231122505500  0.0949341092477300
  0.8899081000111490  0.1568929104490135  0.4329275557955499
  0.6100918999888510  0.8431070895509866  0.9329275557955499
 
KAlCl4_SG4_Z4
   1.00000000000000     
     9.8047483942619813    0.0000000000000000    0.0000000000000006
     0.0000000000000011    7.2513551528475020   -0.2015573429022382
    -0.0000000000000000    0.2595153896567499    9.5495079914108700
   K    Al   Cl
     4     4    16
Direct
  0.3671181942305924  0.5665042001246549  0.0057030766179057
  0.8671181942305856  0.4334957998753449  0.9942969233820943
  0.8537322636728371  0.9334862487336563  0.4941917671018387
  0.3537322636728302  0.0665137512663507  0.5058082328981608
  0.1170542292502322  0.0008907279618505  0.0654170292205670
  0.6170542292502321  0.9991092720381497  0.9345829707794330
  0.1037663201424656  0.4991725640888326  0.4346358026991070
  0.6037663201424660  0.5008274359111746  0.5653641973008933
  0.2889198705002824  0.9258073234854277  0.1938288055926925
  0.7889198705002823  0.0741926765145725  0.8061711944073076
  0.9438250637534765  0.0783512053582474  0.1911862532092590
  0.4438250637534770  0.9216487946417529  0.8088137467907408
  0.1598618466193487  0.2349989446001128  0.9332628564446096
  0.6598618466193555  0.7650010553998868  0.0667371435553974
  0.0755695258129147  0.7639356023872081  0.9355017183071417
  0.5755695258129151  0.2360643976127914  0.0644982816928583
  0.9318770432762452  0.5742700720334465  0.3062419383939588
  0.4318770432762449  0.4257299279665536  0.6937580616060484
  0.2769307186802435  0.4217365010986757  0.3087875676303322
  0.7769307186802441  0.5782634989013243  0.6912124323696685
  0.0609251193668879  0.2650127245879288  0.5667250591806798
  0.5609251193668882  0.7349872754120705  0.4332749408193203
  0.1452198046944841  0.7360927517318988  0.5645984033337873
  0.6452198046944843  0.2639072482681083  0.4354015966662129
 
K3Na_AlCl4_4_SG19_Z1_supercell_il0_w4
   1.00000000000000     
    10.4658526186653873   -0.0460590329555929   -0.0801355890464415
    -0.0438353089911701   10.2765441584872583   -0.0335266799423214
    -0.0480159938891631   -0.0219970977258462    6.2931823596372540
   K    Na   Al   Cl
     3     1     4    16
Direct
  0.3727191920221932  0.7882456117589091  0.1876274946669658
  0.6276428602533565  0.2878826121159664  0.3187328221861084
  0.8761851449777334  0.7095465753733817  0.8091031957916007
  0.1324034842406271  0.2054749814806782  0.6933947447233492
  0.0365466972391186  0.4625428053752080  0.2222383503451286
  0.4500701669879246  0.5236711174108934  0.7224207828133992
  0.5371457045753223  0.0290558747742448  0.7745337064398730
  0.9729063864933295  0.9835075601984015  0.2791534190902418
  0.0289539597620625  0.4658087083826228  0.5650009117467879
  0.4706320355775048  0.5056230702844026  0.0615955311841560
  0.5268666006009703  0.0077483444796042  0.4339795032392715
  0.9853220869029026  0.9980613973904290  0.9383284474787577
  0.1524219767970399  0.3032318737218526  0.1184456509988565
  0.3311845381525755  0.6889022105692209  0.6581991056447535
  0.6556594233821901  0.1964477927204698  0.8432765764941593
  0.8544807870093640  0.8166662013782434  0.3452133240929612
  0.3499060762748368  0.0506379514086645  0.9084851840253635
  0.1604971636148529  0.9692614441511893  0.4248376774827595
  0.8461275625499802  0.4522160296089219  0.0861926133002512
  0.6350697160390943  0.5525216300238616  0.5804149174759780
  0.3679545625697646  0.3495582247939110  0.5796586645338573
  0.1170875405867657  0.6416496516887772  0.1038000162126781
  0.8923656093525358  0.1530830252312715  0.4278768615286849
  0.6198507240379850  0.8586553056788662  0.9174904985040787
 
ZnCl2_SG122_Z4
   1.00000000000000     
     5.3473205512278730    0.0000000000000000    0.0000000000000003
     0.0000000000000009    5.3473205512278739    0.0000000000000003
     0.0000000000000000    0.0000000000000000   10.3382824198438019
   Zn   Cl
     4     8
Direct
  0.0000000000000000  0.0000000000000000  0.0000000000000000
  0.0000000000000000  0.5000000000000000  0.2500000000000000
  0.5000000000000000  0.0000000000000000  0.7500000000000000
  0.5000000000000000  0.5000000000000000  0.5000000000000000
  0.2493993653089817  0.2500000000000000  0.1250000000000000
  0.2500000000000000  0.7506006346910183  0.8750000000000000
  0.7506006346910183  0.7500000000000000  0.1250000000000000
  0.7500000000000000  0.2493993653089817  0.8750000000000000
  0.7493993653089817  0.7500000000000000  0.6250000000000000
  0.7500000000000000  0.2506006346910183  0.3750000000000000
  0.2506006346910183  0.2500000000000000  0.6250000000000000
  0.2500000000000000  0.7493993653089817  0.3750000000000000
 
Na2ZnCl4_SG62_Z4
   1.00000000000000     
    13.5205131331013781    0.0000000000000000    0.0000000000000008
     0.0000000000000013    7.9702557560450131    0.0000000000000005
    -0.0000000000000000    0.0000000000000000    6.3900086778822125
   Na   Zn   Cl
     8     4    16
Direct
  0.5000000000000000 -0.0000000000000000  0.5000000000000000
 -0.0000000000000000  0.5000000000000000 -0.0000000000000000
  0.5000000000000000  0.5000000000000000  0.5000000000000000
 -0.0000000000000000 -0.0000000000000000 -0.0000000000000000
  0.7706421532828422  0.2500000000000000  0.5107616305830845
  0.2706421532828420  0.2500000000000000  0.9892383694169155
  0.2293578467171579  0.7500000000000000  0.4892383694169153
  0.7293578467171578  0.7500000000000000  0.0107616305830846
  0.5920191869720065  0.2500000000000000  0.0889621480970497
  0.0920191869720067  0.2500000000000000  0.4110378519029502
  0.4079808130279932  0.7500000000000000  0.9110378519029505
  0.9079808130279935  0.7500000000000000  0.5889621480970495
  0.5912649661696461  0.2500000000000000  0.7373296505084809
  0.0912649661696464  0.2500000000000000  0.7626703494915191
  0.4087350338303536  0.7500000000000000  0.2626703494915192
  0.9087350338303539  0.7500000000000000  0.2373296505084809
  0.9357640333947636  0.2500000000000000  0.2653000143511256
  0.4357640333947632  0.2500000000000000  0.2346999856488743
  0.0642359666052367  0.7500000000000000  0.7346999856488674
  0.5642359666052364  0.7500000000000000  0.7653000143511326
  0.6671744680230244  0.0232312456019629  0.2436770826735727
  0.1671744680230241  0.4767687543980372  0.2563229173264274
  0.3328255319769759  0.5232312456019632  0.7563229173264275
  0.8328255319769756  0.9767687543980368  0.7436770826735725
  0.3328255319769759  0.9767687543980368  0.7563229173264275
  0.8328255319769756  0.5232312456019632  0.7436770826735725
  0.6671744680230244  0.4767687543980372  0.2436770826735727
  0.1671744680230241  0.0232312456019629  0.2563229173264274
 
Na2AlGaCl8_SG19_Z2_supercell_il1_w2
   1.00000000000000     
    10.1236842009672419    0.0000000000000000    0.0000000000000006
     0.0000000000000016    9.7155210936648739    0.0154203116782234
    -0.0000000000000000    0.0097790523866100    6.1561381265023618
   Na   Al   Ga   Cl
     4     2     2    16
Direct
  0.1170834007700923  0.2141435833170727  0.6914695703393703
  0.3847113926388213  0.7827972378846798  0.1911285675797080
  0.6170834007700923  0.2858564166829274  0.3085304296606298
  0.8847113926388214  0.7172027621153202  0.8088714324202920
  0.4617618973542190  0.5117959866117132  0.7106585550373854
  0.9617618973542189  0.9882040133882868  0.2893414449626147
  0.0382221055408503  0.4875048549965671  0.2133847220328118
  0.5382221055408503  0.0124951450034328  0.7866152779671882
  0.0333200972086308  0.4932334016369741  0.5708552241746380
  0.4656384013957760  0.5047340648633265  0.0612153831640312
  0.5333200972086308  0.0067665983630259  0.4291447758253620
  0.9656384013957761  0.9952659351366735  0.9387846168359688
  0.1552775250326344  0.3087165765766882  0.1131346558889000
  0.3472930185350926  0.6874333001461596  0.6115238204784722
  0.6552775250326344  0.1912834234233118  0.8868653441111000
  0.8472930185350926  0.8125666998538404  0.3884761795215278
  0.3384332413501943  0.0192458202668063  0.9275824085044977
  0.1573917300933304  0.9792779646675128  0.4264972236001295
  0.8384332413501943  0.4807541797331937  0.0724175914955023
  0.6573917300933303  0.5207220353324872  0.5735027763998706
  0.3739307413144048  0.3277308470338464  0.5752913171766750
  0.1269364487659326  0.6759849893108635  0.0723899065607500
  0.8739307413144047  0.1722691529661536  0.4247086828233178
  0.6269364487659397  0.8240150106891365  0.9276100934392499

Na4Al3GaCl16_SG19_Z1_supercell_il0_w4
   1.00000000000000     
    10.1207447116253544    0.0020989863197901    0.0028343980245611
     0.0020000004320504    9.7045710803588694    0.0080747356016622
     0.0016578563639290    0.0051155900343647    6.1483070941862437
   Na   Al   Ga   Cl
     4     3     1    16
Direct
  0.1167602931444947  0.2145454417291646  0.6912733193244804
  0.3846743619598172  0.7841911632286482  0.1915509874673873
  0.6170760607870847  0.2848126542457479  0.3082709721310053
  0.8833472467131145  0.7170309163352968  0.8090427820944512
  0.4618775238913244  0.5117599008608735  0.7106669805779262
  0.5376075411158396  0.0119501911161279  0.7882120911546195
  0.9619073355277550  0.9882407395836523  0.2887570112957505
  0.0385703879081731  0.4877174518684910  0.2129148124311655
  0.0335497351015306  0.4938357756945493  0.5708108030979560
  0.4662327364155772  0.5055335327999231  0.0615898587788593
  0.5335018840865899  0.0059158023747514  0.4373835991264912
  0.9656617576917554  0.9955395654615060  0.9378543783759170
  0.1560202832055140  0.3086455683593101  0.1130339593474972
  0.3473228542481621  0.6874131796691785  0.6112857106381426
  0.6520183319047845  0.1874215383754532  0.8872521133565385
  0.8472261337847087  0.8124530033106225  0.3871509872738699
  0.3416273389305999  0.0194533353960722  0.9251461992952628
  0.1575737000398050  0.9793638126142810  0.4261276279386976
  0.8388584139875590  0.4800627980842265  0.0718377664393088
  0.6577587753694019  0.5201822801215954  0.5738566221407879
  0.3738938820589581  0.3275570658587412  0.5750761499660300
  0.1271080422315904  0.6762690442806090  0.0715925287846915
  0.8738526086082530  0.1724492234413333  0.4249400225310040
  0.6259727712876426  0.8276560151898451  0.9243727164321598
 
Na4AlGa3Cl16_SG19_Z1_supercell_il0_w4
   1.00000000000000     
    10.1251821991981554    0.0022761080461949   -0.0029334966044502
     0.0021970443348289    9.7249600415638273    0.0081389561555890
    -0.0017186105929486    0.0051642007519162    6.1650921187726659
   Na   Al   Ga   Cl
     4     1     3    16
Direct
  0.1156026432164197  0.2144066542883820  0.6917991572600428
  0.3847872252795312  0.7837338168630339  0.1910007700244378
  0.6169426785609602  0.2843775728912448  0.3087695531500572
  0.8844872686045377  0.7168804450936577  0.8085221513731895
  0.9621515384937211  0.9882727830547182  0.2889457559459956
  0.0383486883217188  0.4877210514340860  0.2127843326143903
  0.4611956437949374  0.5120635120281989  0.7121899944669394
  0.5382909146301671  0.0122786322805410  0.7866895718035067
  0.0334624385320978  0.4933023255800961  0.5698403935370990
  0.4656588656610907  0.5051944931950416  0.0693113945739583
  0.5340816124661814  0.0056256917958279  0.4296593366451731
  0.9657189817813716  0.9949960979855561  0.9388885114764847
  0.1551181533078818  0.3089955988774946  0.1117463857723990
  0.3441662912006365  0.6911151821566506  0.6117848875402245
  0.6551801074043553  0.1911517014820916  0.8866242555595960
  0.8481351669528934  0.8128387095052290  0.3884727808623225
  0.3387227422482368  0.0195826457808224  0.9278976862198860
  0.1578921377926576  0.9801538860317649  0.4259067376847483
  0.8385575898454221  0.4808835537352749  0.0720749976672721
  0.6606406859768299  0.5203320226259223  0.5710671348112228
  0.3729646914772644  0.3238680260984665  0.5719143731408991
  0.1268699146673100  0.6760119688398092  0.0724519316954400
  0.8741032663970003  0.1722432402154155  0.4241018064797899
  0.6269207533867771  0.8239703881606530  0.9275560996949181
 
Na7AlZn3Cl16_SG62_Z1_supercell_il036_w4
   1.00000000000000     
    26.6360037188749743   -0.0000000000000001    0.5080180810462495
     0.0000000000000013    7.9331673160270828    0.0000000000000005
     0.1196756879315602   -0.0000000000000000    6.3839135281324220
   Na   Al   Zn   Cl
    14     2     6    32
Direct
  0.9950548879137439  0.9990940856296110  0.0393671309363013
  0.2500000841923082  0.0000000680930583  0.5000001049627301
  0.2500000841923082  0.4999999319069417  0.5000001049627301
  0.9950548879137439  0.5009059143703890  0.0393671309363013
  0.5049454508219232  0.0009054230879183  0.9606328558915225
  0.5049454508219232  0.4990945769120817  0.9606328558915225
  0.1328140826881567  0.2500000000000000  0.0092558092757579
  0.1126840238735791  0.7500000000000000  0.5105400956292419
  0.3873170360535074  0.2500000000000000  0.4894610889430988
  0.8535440902435721  0.7500000000000000  0.0468684319455444
  0.6464555586125175  0.2500000000000000  0.9531258198772041
  0.6226100694974060  0.7500000000000000  0.4258453000873250
  0.8773909806697365  0.2500000000000000  0.5741499983482751
  0.3671854060315097  0.7500000000000000  0.9907483608441573
  0.7129465919804125  0.7500000000000000  0.8380275680412522
  0.7870531313967810  0.2500000000000000  0.1619728128213994
  0.0414474139547579  0.2500000000000000  0.4438974062733573
  0.2032920671938093  0.7500000000000000  0.9180678547762310
  0.2967077245780253  0.2500000000000000  0.0819323525758422
  0.9491826004572248  0.7500000000000000  0.6288054499598420
  0.5508208598604183  0.2500000000000000  0.3712000229199500
  0.4585560989877834  0.7500000000000000  0.5561082249865669
  0.0419952312864133  0.2500000000000000  0.7955743055079022
  0.2034822469039023  0.7500000000000000  0.2698733885536500
  0.2965178673576082  0.2500000000000000  0.7301270934526641
  0.9453686541792968  0.7500000000000000  0.2779426368039897
  0.5546313386815108  0.2500000000000000  0.7220597636390049
  0.7127965252987498  0.7500000000000000  0.1733731525376107
  0.7872036183716342  0.2500000000000000  0.8266269762893225
  0.4580053559296581  0.7500000000000000  0.2044279326289914
  0.2172360489602570  0.2500000000000000  0.2390956940585569
  0.0281731365026644  0.7500000000000000  0.7641542711199241
  0.4718307090324330  0.2500000000000000  0.2358404897415735
  0.7890084809134058  0.7500000000000000  0.7187306547775087
  0.7109913263338151  0.2500000000000000  0.2812703113560537
  0.5379054682784972  0.7500000000000000  0.6883916421217043
  0.9621001265064546  0.2500000000000000  0.3115998975504192
  0.2827638623782204  0.7500000000000000  0.7609055121584291
  0.0797367072725326  0.0222008114698448  0.2824070504543403
  0.1650788718256013  0.9776790315981310  0.7692651010823554
  0.3349210262939817  0.4776790579628689  0.2307347076810145
  0.9116696672774036  0.5215971578788219  0.7915656099165135
  0.9116696672774036  0.9784028421211781  0.7915656099165135
  0.3349210262939817  0.0223209420371311  0.2307347076810145
  0.1650788718256013  0.5223209684018690  0.7692651010823554
  0.0797367072725326  0.4777991885301552  0.2824070504543403
  0.5883310774328880  0.0215953716544339  0.2084334276033002
  0.6731117415903141  0.9643715178087851  0.7134864624259221
  0.8268880759597481  0.4643717047989914  0.2865141214562259
  0.4202635429226884  0.5222036135082897  0.7175932677885992
  0.4202635429226884  0.9777963864917103  0.7175932677885992
  0.8268880759597481  0.0356282952010086  0.2865141214562259
  0.6731117415903141  0.5356284821912149  0.7134864624259221
  0.5883310774328880  0.4784046283455661  0.2084334276033002
 
AlAgCl4_SG14_Z4
   1.00000000000000     
     7.0470999022305314    0.0000000000000000   -0.2570311752219742
     0.0000000000000011    6.4978787857468143    0.0000000000000004
     0.0417486276969155    0.0000000000000000   13.3167377189252765
   Al   Ag   Cl
     4     4    16
Direct
  0.2811862480416565  0.1912804439508520  0.0978505055419490
  0.7188137519583435  0.6912804439508520  0.4021494944580510
  0.7188137519583435  0.8087195560491480  0.9021494944580510
  0.2811862480416565  0.3087195560491480  0.5978505055419490
  0.1785350079624379  0.0115782070224810  0.8535829303839861
  0.8214649920375621  0.5115782070224810  0.6464170696160139
  0.8214649920375621  0.9884217929775190  0.1464170696160139
  0.1785350079624379  0.4884217929775190  0.3535829303839861
  0.5318734274875325  0.2254809302694269  0.1924485065399679
  0.4681265725124675  0.7254809302694269  0.3075514934600321
  0.4681265725124675  0.7745190697305731  0.8075514934600321
  0.5318734274875325  0.2745190697305731  0.6924485065399679
  0.1997733283774963  0.8739560849884853  0.0773560537303979
  0.8002266716225037  0.3739560849884853  0.4226439462696021
  0.8002266716225037  0.1260439150115147  0.9226439462696021
  0.1997733283774963  0.6260439150115147  0.5773560537303979
  0.0492487517397464  0.3445957573606080  0.1724439727148948
  0.9507512482602536  0.8445957573606080  0.3275560272851052
  0.9507512482602536  0.6554042426393920  0.8275560272851052
  0.0492487517397464  0.1554042426393920  0.6724439727148948
  0.3148419619176153  0.3299188610811541  0.9529388392194633
  0.6851580380823847  0.8299188610811541  0.5470611607805367
  0.6851580380823847  0.6700811389188459  0.0470611607805367
  0.3148419619176153  0.1700811389188459  0.4529388392194633
 
KNa3_AlCl4_4_SG4_Z1_supercell_il0_w2
   1.00000000000000     
     9.3687445508557801    0.0222813455384608    0.1924130501631547
    -0.0072593099178940    7.0194950319418057   -0.2042817444997860
     0.1569988057915595    0.2398757448750008    9.3048466327201371
   K    Na   Al   Cl
     1     3     4    16
Direct
  0.3588986009417496  0.0671455002658519  0.5008884260030584
  0.8619163158867948  0.4236345028731208  0.9988087072722251
  0.3621356784409855  0.5740808514096116  0.0008314604085911
  0.8590562350472766  0.9385653198793591  0.4992731884064767
  0.6155502567006366  0.9972074601061891  0.9351008078684586
  0.1078778594937333  0.9953149663496674  0.0650302680576544
  0.6167260070792793  0.5015367060739706  0.5835506444452037
  0.1012751677130552  0.5010733357467245  0.4163096201537542
  0.8009157408583576  0.0674634270965413  0.8018477932505093
  0.2895372957399687  0.9235122611767466  0.1892458681965792
  0.4343112857451885  0.9250393602801665  0.8104041173655290
  0.9228973281804969  0.0668174300621160  0.1987852293036170
  0.6457611379293411  0.7494221746646730  0.0670504686712832
  0.1452946805944180  0.2485757738628251  0.9373484773734049
  0.5779775549716533  0.2517833253676471  0.0627063113147059
  0.0776788432680462  0.7461987102119068  0.9331404957118110
  0.4225021970263754  0.4371022511916109  0.7049941259816137
  0.9275826164037113  0.5711452920307849  0.2825169746822880
  0.7903800477206318  0.5725573342298560  0.7172973091756774
  0.2954930963597775  0.4349417067106103  0.2950160073380914
  0.5919673685883851  0.7462688714794155  0.4465035745712314
  0.0565296280775058  0.2572572906810677  0.5510392606315122
  0.6615490997258249  0.2555711401171052  0.4496026601616023
  0.1257859575068352  0.7477850081324249  0.5527082036551505
 
KNa_AlCl4_2_SG4_Z2_supercell_il0_w1
   1.00000000000000     
     9.5284988178949188    0.0000000000000000    0.0000000000000006
     0.0000000000000011    7.1057987410212826   -0.2001377776188363
    -0.0000000000000001    0.2393212552087322    9.3447295398684105
   K    Na   Al   Cl
     2     2     4    16
Direct
  0.8618857698228197  0.4275281995121176  0.9997425964755280
  0.3618857698228197  0.5724718004878824  0.0002574035244720
  0.3585844136694760  0.0809309751682008  0.5006585358335727
  0.8585844136694760  0.9190690248317992  0.4993414641664273
  0.6117353935469723  0.9995683726736644  0.9133397998030475
  0.1117353935469723  0.0004316273263356  0.0866602001969525
  0.6092435998846994  0.4987058530661841  0.5568981218008915
  0.1092435998846994  0.5012941469338159  0.4431018781991156
  0.7905652207063980  0.0742100099156104  0.7847382929970266
  0.2905652207063980  0.9257899900843896  0.2152617070029734
  0.4329519587261075  0.9238614299285501  0.7847990978804518
  0.9329519587261075  0.0761385700714499  0.2152009021195482
  0.6551884639916352  0.7647181148803384  0.0518372216444831
  0.1551884639916352  0.2352818851196616  0.9481627783555169
  0.5683392792323829  0.2362008774646114  0.0510489110157337
  0.0683392792323829  0.7637991225353886  0.9489510889842663
  0.4305191287855052  0.4208415964424361  0.6857223023609365
  0.9305191287855052  0.5791584035575639  0.3142776976390635
  0.7869492037223651  0.5777268059306380  0.6868744762407601
  0.2869492037223651  0.4222731940693620  0.3131255237592399
  0.5725366965577336  0.7463092066372141  0.4287173864295752
  0.0725366965577336  0.2536907933627859  0.5712826135704248
  0.6463008713539367  0.2496216770062958  0.4292884397363466
  0.1463008713539367  0.7503783229937042  0.5707115602636534
 
AgCl_SG225_Z4
   1.00000000000000     
     5.5056205201148636    0.0000000000000000    0.0000000000000003
     0.0000000000000009    5.5056205201148636    0.0000000000000003
     0.0000000000000000    0.0000000000000000    5.5056205201148636
   Ag   Cl
     4     4
Direct
  0.5000000000000000  0.5000000000000000  0.5000000000000000
  0.5000000000000000  0.0000000000000000  0.0000000000000000
  0.0000000000000000  0.5000000000000000  0.0000000000000000
  0.0000000000000000  0.0000000000000000  0.5000000000000000
  0.0000000000000000  0.0000000000000000  0.0000000000000000
  0.0000000000000000  0.5000000000000000  0.5000000000000000
  0.5000000000000000  0.0000000000000000  0.5000000000000000
  0.5000000000000000  0.5000000000000000  0.0000000000000000
 
Na3Al4AgCl16_SG19_Z1_supercell_il0_w4
   1.00000000000000     
    10.2076430928466415    0.0346800053039802   -0.0311015818056604
     0.0331403564988587    9.6325222874770038    0.1285690296039896
    -0.0185897597582587    0.0799066501483307    6.1232610020318745
   Na   Al   Ag   Cl
     3     4     1    16
Direct
  0.1134478560594161  0.2206377984959005  0.6850943717571596
  0.3938338559497794  0.7727201194406419  0.1880473573159449
  0.6085415768786291  0.2768701494728631  0.3088138985231552
  0.0400197662939519  0.4969001903173904  0.2010779339501241
  0.4607480667184376  0.5049642234434089  0.7034404049385259
  0.5390754583977611  0.0074224274625365  0.7952068931778840
  0.9602306103120313  0.9896056649656160  0.3018575610549590
  0.8928354314396287  0.7334926399741235  0.8170155685571316
  0.0334159334789632  0.4954987869912273  0.5521278692426890
  0.4659893523208822  0.4943066065483421  0.0561860624606041
  0.5341468353807670  0.0009427419003316  0.4432254981372239
  0.9618562428436093  0.9964583752206053  0.9485652485987899
  0.1464479123721389  0.3153659756042728  0.1040555939640910
  0.3469128779643427  0.6854230428018013  0.6090481074186442
  0.6522579582713277  0.1840121729843034  0.8885284218132767
  0.8490902580492090  0.8109371473585654  0.4104102943329409
  0.3454513320377970  0.0156215531201269  0.9330324415414708
  0.1545497607518485  0.9824391955494747  0.4377367081120482
  0.8461365437769146  0.5025189777877515  0.0548766068423419
  0.6523449825500691  0.5139285551299224  0.5610134510538174
  0.3695952140044128  0.3225603789469815  0.5712859493397247
  0.1346438988912553  0.6812817179946293  0.0707727093729176
  0.8695820546872355  0.1756006921424031  0.4240961617095138
  0.6288462205696206  0.8204908663467947  0.9344848867850644
 
K3Na_AlCl4_4_SG4_Z1_supercell_il0_w2
   1.00000000000000     
     9.7036548273156029    0.0303750766421533    0.2486986611597574
    -0.0039353315536402    7.1502227312019606   -0.2009991214222928
     0.1981064434717395    0.2502736982634026    9.4794911802103439
   K    Na   Al   Cl
     3     1     4    16
Direct
  0.8629424829025497  0.4358835471132026  0.9981216747440018
  0.3577557755294260  0.0716830188803656  0.5019477357688530
  0.8577379591384462  0.9355067762451180  0.4988656564131497
  0.3628182855288910  0.5743459811409449  0.0011142471982459
  0.6056401390343924  0.9984470599312644  0.9378442605489336
  0.1202599923016864  0.9974941252273136  0.0624935543621610
  0.6049001850415003  0.5029128041902858  0.5737398718275669
  0.1108410488579533  0.5021258517721805  0.4259859499894942
  0.7912140766332881  0.0664441853549897  0.8146850111552423
  0.2859078546364969  0.9166527236941464  0.1929636329532248
  0.4404987392000672  0.9169812382491691  0.8071234815217859
  0.9349704452013753  0.0675926061878113  0.1857854162530315
  0.6348910511816083  0.7578422826721091  0.0708790197179373
  0.1669221175949649  0.2425976278584861  0.9369693097938983
  0.5582038095985415  0.2455308169491597  0.0620172149771627
  0.0916765780808062  0.7552681476590493  0.9302818590442452
  0.4276465837153546  0.4287023678058052  0.7068889711417973
  0.9373553386686263  0.5745453452279918  0.3037480017909462
  0.7784045948449587  0.5756670955720827  0.6957049616826783
  0.2883463177174519  0.4259688949073417  0.2933613065421891
  0.5665494245520420  0.7385913682898437  0.4400798202053203
  0.0660146649820662  0.2654623161586947  0.5614868103046415
  0.6493407102186289  0.2644380341098387  0.4391017743984001
  0.1487618248389125  0.7393157848027763  0.5588104576650715
 
NaAl4Ag3Cl16_SG14_Z1_supercell_il0_w4
   1.00000000000000     
     7.1322273505367280    0.0309949160907243   -0.2730175180263865
     0.0281399723233802    6.5148228159313728   -0.0138069951319503
     0.0100428805580984   -0.0280602185150938   13.2619521439696726
   Na   Al   Ag   Cl
     1     4     3    16
Direct
  0.1679245202259736  0.0077619956888526  0.8565308772499520
  0.2756036192862865  0.3117901011896365  0.5957791320738579
  0.7193394771349304  0.8013445393478236  0.9021420974653580
  0.7207994819608388  0.6902997539531910  0.4017093303078596
  0.2861094965739923  0.1956967119058604  0.0996312294614015
  0.1866309595894649  0.5015432021921313  0.3561380112372703
  0.8248046095169528  0.9953277246630421  0.1453832628164449
  0.8045760137882638  0.5003851546867466  0.6443403831188590
  0.5198525478397329  0.2692384544358859  0.6936977514718592
  0.4694522819408604  0.7704307115360649  0.8097930097506989
  0.4732724474076164  0.7279666448499995  0.3061113725469582
  0.5344365832080484  0.2247695478274920  0.1949290816573992
  0.2026399243703167  0.6302603205020887  0.5746069690234208
  0.8005474957452208  0.1185366158198278  0.9219616723431585
  0.7988589800737174  0.3732164772333775  0.4233627583821331
  0.2084431750807454  0.8800588006003949  0.0719615608881909
  0.0435491080364585  0.1645301444556040  0.6686924542067558
  0.9462047109681464  0.6496931619071731  0.8242952960821270
  0.9502611145654569  0.8401665356955306  0.3270084130832984
  0.0538229930750305  0.3379297715705505  0.1776844580809964
  0.3125029376496968  0.1715435949362814  0.4507761426743144
  0.6974781177066447  0.6684152121544926  0.0493163154503691
  0.6882083862765143  0.8292650149942560  0.5475584225472403
  0.3146810179791046  0.3398298078536826  0.9565899980800907
 
NaAl2AgCl8_SG14_Z2_supercell_il0_w2
   1.00000000000000     
     7.1586571240413672    0.0000000000000000   -0.2353707680773175
     0.0000000000000011    6.5488528073485179    0.0000000000000004
     0.0818909758379264    0.0000000000000000   13.2810590773710651
   Na   Al   Ag   Cl
     2     4     2    16
Direct
  0.8189820433339818  0.5047283881170017  0.6427775225785624
  0.1810179566660182  0.0047283881170017  0.8572224774214376
  0.2724506746785949  0.3023252206700988  0.5957472655820411
  0.7275493253214051  0.8023252206700988  0.9042527344179589
  0.7122173581745557  0.6958835091491551  0.4000920223410134
  0.2877826418254443  0.1958835091491551  0.0999079776589866
  0.1778224739560699  0.5026953337241764  0.3559941013719197
  0.8221775260439301  0.0026953337241835  0.1440058986280803
  0.5167967200084576  0.2684543372969017  0.6904766439328043
  0.4832032799915424  0.7684543372969017  0.8095233560671957
  0.4675847073991974  0.7254546663519577  0.3040533386604949
  0.5324152926008026  0.2254546663519577  0.1959466613395051
  0.1921893509620460  0.6189432208538435  0.5774816900299626
  0.8078106490379540  0.1189432208538435  0.9225183099700374
  0.7896639945209145  0.3817800705864656  0.4277429380309030
  0.2103360054790855  0.8817800705864656  0.0722570619690970
  0.0444135582676353  0.1505653042674027  0.6706157475498244
  0.9555864417323647  0.6505653042674027  0.8293842524501756
  0.9454567844242803  0.8375872529208834  0.3233411285824772
  0.0545432155757197  0.3375872529208834  0.1766588714175228
  0.3030368525412754  0.1726560695616044  0.4484132701289241
  0.6969631474587246  0.6726560695616044  0.0515867298710759
  0.6781211035835852  0.8389266265005233  0.5431341200327395
  0.3218788964164219  0.3389266265005233  0.9568658799672605
 
Na3Al4AgCl16_SG14_Z1_supercell_il0_w4
   1.00000000000000     
     7.2347704284494068    0.0419522742863367   -0.2448076132107385
     0.0385577431887931    6.5640411233635794   -0.0129791323348619
     0.0654348433518942   -0.0254676265933098   13.2678054428334811
   Na   Al   Ag   Cl
     3     4     1    16
Direct
  0.8400931467840707  0.0044905573423577  0.1418031482947910
  0.8171408716323469  0.4936370642198753  0.6411734093051251
  0.1715801604099170  0.9982826714416930  0.8585886220384680
  0.2726779699074910  0.3011833610733632  0.5954839171806086
  0.7197106267917945  0.7967347518094172  0.9030995590328530
  0.7154140690674282  0.6934581812286638  0.4024111702859940
  0.2897485363275152  0.2055322099077586  0.0995087722243042
  0.1914985349172724  0.5143692331023360  0.3576175455791528
  0.5153783818532460  0.2687405235558202  0.6900899288261044
  0.4773510744019447  0.7713268662034807  0.8080876007342184
  0.4769228272058186  0.7297785126354057  0.3033390905401419
  0.5345489509616783  0.2270327046716574  0.1925268598904850
  0.1871242359746219  0.6165452992425102  0.5786976661451746
  0.8020879675324792  0.1111327969738412  0.9252514295469183
  0.7904087522220919  0.3786064215323961  0.4276951959678783
  0.2049124031636467  0.8922217453102803  0.0757099586058558
  0.0491817597588380  0.1460245344957158  0.6689019840686399
  0.9472093639853725  0.6473616238359909  0.8271970650782947
  0.9478821035619944  0.8362908268082023  0.3298001045439420
  0.0630966619827618  0.3539918805510140  0.1773446095999560
  0.3055106484079246  0.1767377876911809  0.4467642688050049
  0.6903453402755488  0.6676438607454500  0.0493416098511830
  0.6740276442539681  0.8323903175876737  0.5461803583595639
  0.3161479686202284  0.3364862680339158  0.9533861254953493
 
NaAl2AgCl8_SG19_Z2_supercell_il1_w2
   1.00000000000000     
    10.3233715429016311    0.0000000000000000    0.0000000000000007
     0.0000000000000015    9.6066942180105617    0.3735284941860157
     0.0000000000000000    0.2348769443922337    6.1039971678492737
   Na   Al   Ag   Cl
     2     4     2    16
Direct
  0.1125380477347591  0.2225656275069170  0.6844928780444661
  0.6125380477347591  0.2774343724930830  0.3155071219555339
  0.0410435979360741  0.4971583550723153  0.1891237110387465
  0.4602121037774580  0.5045339854882371  0.6864466329535830
  0.5410435979360741  0.0028416449276847  0.8108762889612535
  0.9602121037774509  0.9954660145117629  0.3135533670464170
  0.3892576552097538  0.7488419422774797  0.1655115485778396
  0.8892576552097538  0.7511580577225203  0.8344884514221604
  0.0377760807635497  0.4957956882571395  0.5402253767451057
  0.4609640481577983  0.4902218580834159  0.0418781666541221
  0.5377760807635497  0.0042043117428605  0.4597746232548943
  0.9609640481577983  0.0097781419165841  0.9581218333458779
  0.1475944265727236  0.3178790026956264  0.0991684116292575
  0.3503966723959593  0.6887009657205780  0.5799483920780588
  0.6475944265727236  0.1821209973043736  0.9008315883707425
  0.8503966723959593  0.8112990342794220  0.4200516079219412
  0.3481228983477891  0.9986579409808982  0.9514442563114187
  0.1510558970954605  0.9846655187754934  0.4508100911185977
  0.8481228983477891  0.5013420590191018  0.0485557436885813
  0.6510558970954605  0.5153344812245066  0.5491899088814023
  0.3692306493949431  0.3219605608722702  0.5684853200742310
  0.1318079226137243  0.6862985408922668  0.0445037183908852
  0.8692306493949431  0.1780394391277298  0.4315146799257690
  0.6318079226137243  0.8137014591077332  0.9554962816091219
 
NaAl4Ag3Cl16_SG19_Z1_supercell_il0_w4
   1.00000000000000     
    10.4569947557967868   -0.0262097312737510    0.0350375940710999
    -0.0220219052598510    9.4978381700253003    0.2444459575735495
     0.0201791762363702    0.1541986055317521    6.0904701291186090
   Na   Al   Ag   Cl
     1     4     3    16
Direct
  0.1057268873250550  0.2292883521656108  0.6805537815142344
  0.0421821994897087  0.5018252837619386  0.1851707467611092
  0.4574641599541067  0.4983496944766301  0.6777160783721854
  0.5444090898225227  0.0060186200171941  0.8242986202343445
  0.9582641168248642  0.9947905733883573  0.3172781501895940
  0.3861670429586468  0.7468022278716191  0.1541538462744541
  0.6134718062762516  0.2657125790850898  0.3241076407094141
  0.8899934597023602  0.7490657278128126  0.8292939262935093
  0.0399154270863988  0.5064662823710435  0.5368425344537542
  0.4604562232259184  0.4902615036590419  0.0324090489488782
  0.5428649835654014  0.0069871844507858  0.4709188525646866
  0.9587286153626522  0.0093901555274059  0.9615848426166878
  0.1464562675379568  0.3181421285078230  0.0974385287460251
  0.3596591002567990  0.6898991103496215  0.5735913627952982
  0.6500052855908294  0.1887766598026346  0.9197590687801025
  0.8459955836546058  0.8110507132895606  0.4186718974984842
  0.3534644469808086  0.0024836367542136  0.9630880033374538
  0.1463165932559392  0.9819224475233099  0.4540428248911468
  0.8524179458759278  0.5028868444789651  0.0441513544019045
  0.6471820316138377  0.4972194452695078  0.5344882952612551
  0.3598836651065440  0.3162318654370821  0.5630187035329470
  0.1338280879196532  0.6898754592749796  0.0393992158261867
  0.8710364355892040  0.1811505127655195  0.4415627518877798
  0.6341105450240079  0.8154029919592389  0.9564599241085858
 
Na3AlZnCl8_SG62_Z2_supercell_il09_w2
   1.00000000000000     
    13.1139936357433537    0.0000000000000000    0.5102248492659789
     0.0000000000000013    7.8994731166040522    0.0000000000000005
     0.2376996536091851    0.0000000000000000    6.3769713436722633
   Na   Al   Zn   Cl
     6     2     2    16
Direct
  0.0000000000000000  0.0000000000000000  0.0000000000000000
  0.0000000000000000  0.5000000000000000  0.0000000000000000
  0.2877031101044381  0.2500000000000000  0.9713393867444040
  0.2417129951099568  0.7500000000000000  0.4460830465987300
  0.7582870048900432  0.2500000000000000  0.5539169534012700
  0.7122968898955619  0.7500000000000000  0.0286606132556031
  0.4249342284455793  0.7500000000000000  0.8446125568799587
  0.5750657715544207  0.2500000000000000  0.1553874431200413
  0.0924519536639963  0.2500000000000000  0.4039160985500487
  0.9075480463360037  0.7500000000000000  0.5960839014499513
  0.1018127408783940  0.2500000000000000  0.7538832280511656
  0.4245304752919239  0.7500000000000000  0.1801152530954155
  0.5754695247080761  0.2500000000000000  0.8198847469045774
  0.8981872591216060  0.7500000000000000  0.2461167719488344
  0.4203044736813055  0.2500000000000000  0.2869055416948640
  0.0681897098172684  0.7500000000000000  0.7180121032405822
  0.9318102901827316  0.2500000000000000  0.2819878967594036
  0.5796955263186945  0.7500000000000000  0.7130944583051431
  0.1691787932790234  0.0207384622625639  0.2345841797004766
  0.3437978183199206  0.9651443201165151  0.7264012255268568
  0.6562021816800794  0.4651443201165151  0.2735987744731432
  0.8308212067209766  0.5207384622625639  0.7654158202995234
  0.8308212067209766  0.9792615377374361  0.7654158202995234
  0.6562021816800794  0.0348556798834849  0.2735987744731432
  0.3437978183199206  0.5348556798834849  0.7264012255268568
  0.1691787932790234  0.4792615377374361  0.2345841797004766
 
Na2Mg_AlCl4_4_SG19_il00
   1.00000000000000     
    10.2596208980210157    0.2599206995421964   -0.0191579151200415
     0.2458954439600197    9.6206258562239313   -0.1132753067548811
    -0.0111068121214146   -0.0730336623204810    6.0207858486662946
   Na   Mg   Al   Cl
     2     1     4    16
Direct
  0.3713121145895615  0.7886700137056213  0.1912226282142769
  0.6115467077338416  0.2798098273009268  0.3185254729758447
  0.8877646209670803  0.7143293253103261  0.8116239176974729
  0.0328923905408911  0.4890389489734110  0.2072925794109307
  0.4657693338322441  0.5122508107897127  0.7094201301885614
  0.5459394777102896  0.0101944343327477  0.7875278098884311
  0.9647700775229064  0.9849766449812162  0.3042442799751489
  0.0182793195037356  0.5143282872663630  0.5654715648529519
  0.4689056844286008  0.5122749111463403  0.0683504234718378
  0.5388512563640323  0.9977948349090332  0.4309112382967609
  0.9466846989702301  0.9591282700534650  0.9429281694092636
  0.1417508832423043  0.3083865864266279  0.1063468341324248
  0.3488394034496505  0.6943104891673897  0.6190381762232724
  0.6555862866480051  0.1854132227787668  0.8875108999411786
  0.8517159534429615  0.8146604242210269  0.4338920133765866
  0.3552291966934679  0.0189068836262885  0.9290151436556309
  0.1597531324329080  0.9687490093132176  0.4196553709461616
  0.8374908646040022  0.5135993462272859  0.0530492621219560
  0.6608581108546286  0.5239643759185860  0.5745576485150985
  0.3835410694105005  0.3306337337783017  0.5683355277939768
  0.1120162983582628  0.6703505950146121  0.0537175492313751
  0.8691961610992184  0.1770183646080384  0.4115435247170471
  0.6462069576006735  0.8196106601506908  0.9173198349638132
 
Na2Sr_AlCl4_4_SG19_il00
   1.00000000000000     
    10.2521739199180235   -0.0161646178193566    0.0049831509733607
    -0.0154720154647836    9.8187997152992246   -0.1185038554407335
     0.0031398353747561   -0.0742081033368956    6.1704044268466243
   Na   Sr   Al   Cl
     2     1     4    16
Direct
  0.3733138647968401  0.7908612730459614  0.1908820831108688
  0.6212729471836252  0.2839207145530994  0.3146520661307901
  0.8787490226256123  0.7118793232257239  0.8104816061716409
  0.0407978995393060  0.4790270824139353  0.2127492578824151
  0.4608313640908137  0.5124544504648345  0.7076112826320508
  0.5342743742043642  0.0171489892494150  0.7909249191972036
  0.9677735738950007  0.9941079002568671  0.2935078521375085
  0.0279502656181205  0.5009457578732740  0.5595231393659116
  0.4691066375193090  0.5128859151100793  0.0561975449554433
  0.5341466663975694  0.0051804055317437  0.4433406573755711
  0.9649177407410546  0.9863281280387487  0.9426653104760694
  0.1508317419174696  0.3103886680658866  0.1032912758022801
  0.3522526156996737  0.6881987404512344  0.6101250545324289
  0.6518735955094636  0.1873695122449789  0.8926270191556260
  0.8485776239279650  0.8149580561162473  0.3761105000671608
  0.3448527781953082  0.0189230975667310  0.9312990632705475
  0.1565514749389541  0.9704154629978297  0.4256584595991718
  0.8432550551494121  0.4756249504846734  0.0804544314584456
  0.6598635231294933  0.5277875614821309  0.5795525035540309
  0.3810513346834787  0.3311612029053402  0.5670392232333138
  0.1187259935865324  0.6658215486464156  0.0725218541174766
  0.8696808158967083  0.1694233939829060  0.4250834836864752
  0.6242490907539363  0.8335878652919465  0.9252014120875651
 
ScCl3_SG148_Z6
   1.00000000000000     
     6.3675197419413028    0.0000000006093388    0.0000000000000004
    -3.1837598714983515    5.5144338553154340    0.0000000000000004
     0.0000000000000000    0.0000000000000000   18.2059955645438230
   Sc   Cl
     6    18
Direct
 -0.0000000000000000 -0.0000000000000000  0.6665843732777884
 -0.0000000000000000  0.0000000000000000  0.3334156267222115
  0.6666666666666643  0.3333333333333357  0.9999177066111241
  0.6666666666666643  0.3333333333333357  0.6667489600555402
  0.3333333333333357  0.6666666666666643  0.3332510399444599
  0.3333333333333357  0.6666666666666643  0.0000822933888759
  0.6432095129390589  0.6431556555397221  0.9221123147166389
  0.9999461426006632  0.3567904870609411  0.9221123147166389
  0.3568443444602780  0.0000538573993368  0.9221123147166389
  0.3567904870609411  0.3568443444602780  0.0778876852833611
  0.0000538573993368  0.6432095129390589  0.0778876852833611
  0.6431556555397221  0.9999461426006632  0.0778876852833611
  0.3098761796057303  0.9764889888730578  0.2554456480499676
  0.6666128092673275  0.6901238203942697  0.2554456480499676
  0.0235110111269423  0.3333871907326726  0.2554456480499676
  0.0234571537276054  0.6901776777936136  0.4112210186166967
  0.6667205240660082  0.9765428462723946  0.4112210186166967
  0.3098223222063863  0.3332794759339917  0.4112210186166967
  0.9765428462723946  0.3098223222063863  0.5887789813833032
  0.3332794759339917  0.0234571537276054  0.5887789813833032
  0.6901776777936136  0.6667205240660082  0.5887789813833032
  0.6901238203942697  0.0235110111269423  0.7445543519500325
  0.3333871907326726  0.3098761796057303  0.7445543519500325
  0.9764889888730578  0.6666128092673275  0.7445543519500325
 
SrCl2_SG225_Z4
   1.00000000000000     
     6.9790934845124930    0.0000000000000000    0.0000000000000004
     0.0000000000000011    6.9790934845124930    0.0000000000000004
     0.0000000000000000    0.0000000000000000    6.9790934845124930
   Sr   Cl
     4     8
Direct
 -0.0000000000000000 -0.0000000000000000 -0.0000000000000000
 -0.0000000000000000  0.5000000000000000  0.5000000000000000
  0.5000000000000000 -0.0000000000000000  0.5000000000000000
  0.5000000000000000  0.5000000000000000  0.0000000000000000
  0.2500000000000000  0.2500000000000000  0.7500000000000000
  0.2500000000000000  0.7500000000000000  0.2500000000000000
  0.7500000000000000  0.2500000000000000  0.2500000000000000
  0.7500000000000000  0.7500000000000000  0.7500000000000000
  0.7500000000000000  0.7500000000000000  0.2500000000000000
  0.7500000000000000  0.2500000000000000  0.7500000000000000
  0.2500000000000000  0.7500000000000000  0.7500000000000000
  0.2500000000000000  0.2500000000000000  0.2500000000000000
 
YCl3_SG12_Z4
   1.00000000000000     
     6.4637981291518658    0.0000000000000000   -2.5620086943733149
     0.0000000000000019   11.8167706287378795    0.0000000000000007
    -0.0396387189921198    0.0000000000000000    6.5483701107102759
   Y    Cl
     4    12
Direct
 -0.0000000000000000  0.1680201288181493 -0.0000000000000000
 -0.0000000000000000  0.8319798711818508 -0.0000000000000000
  0.5000000000000000  0.6680201288181492 -0.0000000000000000
  0.5000000000000000  0.3319798711818507 -0.0000000000000000
  0.7873205050325967  0.0000000000000000  0.7511249457099622
  0.2126794949674034  0.0000000000000000  0.2488750542900378
  0.2873205050325967  0.5000000000000000  0.7511249457099622
  0.7126794949674033  0.5000000000000000  0.2488750542900378
  0.7677170206889636  0.1803542530573406  0.2400652036529397
  0.7677170206889636  0.8196457469426593  0.2400652036529397
  0.2322829793110364  0.8196457469426593  0.7599347963470602
  0.2322829793110364  0.1803542530573406  0.7599347963470602
  0.2677170206889636  0.6803542530573407  0.2400652036529397
  0.2677170206889636  0.3196457469426594  0.2400652036529397
  0.7322829793110364  0.3196457469426594  0.7599347963470602
  0.7322829793110364  0.6803542530573407  0.7599347963470602
 
CaCl2_SG58_Z2
   1.00000000000000     
     6.2103012721093531    0.0000000000000000    0.0000000000000004
     0.0000000000000010    6.4256410765573682    0.0000000000000004
     0.0000000000000000    0.0000000000000000    4.1359854771059341
   Ca   Cl
     2     4
Direct
  0.5000000000000000  0.5000000000000000  0.5000000000000000
 -0.0000000000000000  0.0000000000000000  0.0000000000000000
  0.7767314317559705  0.1733093287678500  0.5000000000000000
  0.2232685682440295  0.8266906712321500  0.5000000000000000
  0.2767314317559705  0.3266906712321500 -0.0000000000000000
  0.7232685682440295  0.6733093287678500  0.0000000000000000
 
MgCl2_SG166_Z3
   1.00000000000000     
     3.6312358334313926    0.0000000000000001    0.0000000000000002
    -1.8156179167156952    3.1447424788839449    0.0000000000000002
    -0.0000000000000000   -0.0000000000000000   17.8896285935029944
   Mg   Cl
     3     6
Direct
  0.0000000000000000 -0.0000000000000000 -0.0000000000000000
  0.6666666666666643  0.3333333333333357  0.3333333333333357
  0.3333333333333357  0.6666666666666643  0.6666666666666643
  0.0000000000000000  0.0000000000000000  0.7431922943349590
 -0.0000000000000000 -0.0000000000000000  0.2568077056650410
  0.6666666666666643  0.3333333333333357  0.0765256276682947
  0.6666666666666643  0.3333333333333357  0.5901410389983696
  0.3333333333333357  0.6666666666666643  0.4098589610016304
  0.3333333333333357  0.6666666666666643  0.9234743723317053
 
BaCl2_SG62_Z4
   1.00000000000000     
     7.9027625886234842    0.0000000000000000    0.0000000000000005
     0.0000000000000008    4.7343206197840049    0.0000000000000003
     0.0000000000000000    0.0000000000000000    9.5451059674664780
   Ba   Cl
     4     8
Direct
  0.7497095823672184  0.2500000000000000  0.3851943641512674
  0.2497095823672183  0.2500000000000000  0.1148056358487326
  0.2502904176327817  0.7500000000000000  0.6148056358487326
  0.7502904176327816  0.7500000000000000  0.8851943641512674
  0.6433638709560434  0.2500000000000000  0.0749144664488162
  0.1433638709560434  0.2500000000000000  0.4250855335511838
  0.3566361290439566  0.7500000000000000  0.9250855335511837
  0.8566361290439566  0.7500000000000000  0.5749144664488163
  0.5256102565114165  0.2500000000000000  0.6660105035130748
  0.0256102565114165  0.2500000000000000  0.8339894964869252
  0.4743897434885835  0.7500000000000000  0.3339894964869252
  0.9743897434885835  0.7500000000000000  0.1660105035130749
 
Na2Ca_AlCl4_4_SG19_il00
   1.00000000000000     
    10.1947993126315080    0.0785098558342663   -0.0239424486287874
     0.0746047305840953    9.7079845545958996   -0.1552895985721371
    -0.0141048166733044   -0.0977231626169251    6.1117084985635852
   Na   Ca   Al   Cl
     2     1     4    16
Direct
  0.3723090878458429  0.7909117597621724  0.1917944078799205
  0.6178403096433093  0.2826837154897067  0.3172217528102690
  0.8803319878196211  0.7101001008244314  0.8083910995124858
  0.0375278635781509  0.4814163890858633  0.2107396546846967
  0.4640199899930173  0.5136619501283253  0.7091553721482742
  0.5373619523819617  0.0150118998298355  0.7899291706290840
  0.9666459551271047  0.9904299570939744  0.2954917693613510
  0.0245012350653942  0.5075761385561551  0.5629821387327467
  0.4688023764941453  0.5139756634847156  0.0622158731637100
  0.5348880917711776  0.0028536008520829  0.4379474035174325
  0.9590243997564828  0.9753351219208019  0.9387605616047930
  0.1492534497021477  0.3089553134601815  0.1061746597137852
  0.3507618959099231  0.6906846564301689  0.6124294478819411
  0.6532615529783311  0.1884836794240875  0.8915681638915294
  0.8491222444640655  0.8139490308483865  0.3951164984355470
  0.3464521440750753  0.0184330587451337  0.9315552933379234
  0.1594904763038034  0.9694632562307630  0.4243399248517593
  0.8390653121212197  0.4845332922563723  0.0717356375006682
  0.6638871043206355  0.5294184813395794  0.5824864682271036
  0.3841283341735253  0.3301691878613614  0.5650381641355013
  0.1136150611352277  0.6681773608823947  0.0648243308139065
  0.8695625315119038  0.1729559565183089  0.4202582276455089
  0.6330466438279309  0.8292204289752008  0.9213439795200720
 
Na5ScAl8Cl32_SG19_il019
   1.00000000000000     
    20.1703843692869036    0.1472170281962663   -0.0968563717292909
     0.0683306097423118    9.6580341821294500   -0.1662546761067351
    -0.0282293410034651   -0.1057454063527419    6.0647296867310834
   Na   Sc   Al   Cl
     5     1     8    32
Direct
  0.1970848290976668  0.7956372293783853  0.1919630839738011
  0.3073697088442353  0.2833362766592074  0.3188555155325185
  0.5629459267233469  0.2210567749412340  0.6810757072399491
  0.6836364744353056  0.7831928710250073  0.1967639705139733
  0.4380782404474284  0.7124208948333181  0.8105132810877295
  0.9300097366329486  0.7003241407250860  0.8016908495988329
  0.0107016863547625  0.4876689263919152  0.2059023158420117
  0.2305523926087683  0.5134940383384980  0.7064225678904165
  0.2673618142107445  0.0150129446275983  0.7918661003738844
  0.9823362102232762  0.9901529384074015  0.2993586365970543
  0.5185674406786871  0.4848145079252281  0.2105008150647353
  0.7363729475750375  0.5145814867193743  0.7215743704621681
  0.7743905486474361  0.0204226865041639  0.7782823511786470
  0.4818819162693738  0.9851716991088584  0.2885396277494058
  0.0068778216315389  0.5220525133206672  0.5644392637850468
  0.2300167759770411  0.5157963756992002  0.0620889096426970
  0.2678104686580659  0.0033573812625882  0.4369138919506372
  0.9725054947202572  0.9486491269245709  0.9363710473715942
  0.5186004391656747  0.4976577687768203  0.5652302290665817
  0.7388404535021035  0.5188110355394482  0.0725835815096426
  0.7703366254005594  0.9871760235800667  0.4318196342237374
  0.4838515299370122  0.9895122172203120  0.9352701106443438
  0.0680736570074592  0.3139725251125414  0.1112978733044662
  0.1716600389712045  0.6892927610095445  0.6069056178338770
  0.3256404326726801  0.1902804475735416  0.8932034176596915
  0.9232222578507735  0.8139918348385712  0.4317970955522917
  0.5780017676800023  0.3069493494692999  0.1140656720160485
  0.6788840157424710  0.6889562709525346  0.6178789533375089
  0.8319757702652807  0.1842067704428422  0.9043301435080011
  0.4250685891229367  0.8118789025191693  0.3848309285486888
  0.1699065314463947  0.0244028237641280  0.9266452962644116
  0.0805785635213979  0.9643195083744527  0.4108828670383263
  0.4204405987200113  0.4750655902920525  0.0726975966831741
  0.8397241250497073  0.5408476821817925  0.5941375881664629
  0.6787840320524390  0.0102841186817055  0.9260314926239867
  0.5810242388527767  0.9757050244255974  0.4251217232027992
  0.9103778712961306  0.5028680663391708  0.0665598232168266
  0.3296575157500761  0.5249754385936881  0.5778728342856286
  0.1879401638479400  0.3294582614982869  0.5650210369681486
  0.0458401059425724  0.6692852843113193  0.0392570728095399
  0.4387615191737068  0.1733054786311465  0.4323454767577468
  0.8241000921830719  0.8213856102723959  0.9205512352272324
  0.6983824036627391  0.3291095109950339  0.5730014378648213
  0.5615090300438581  0.6659508262938048  0.0723903402825917
  0.9319917323903334  0.1722451447924791  0.4007953735277301
  0.3132254650127773  0.8309629107259660  0.9243532420205774
 
Na5YAl8Cl32_SG19_il019
   1.00000000000000     
    20.2270091692528382    0.0583578102613467   -0.0906611269536429
     0.0272837126017823    9.6970152093845616   -0.1458070335483314
    -0.0269293959637911   -0.0919175311579846    6.1017545064441761
   Na   Y    Al   Cl
     5     1     8    32
Direct
  0.1962250465266497  0.7944097575437117  0.1920529271165056
  0.3089773365439584  0.2849283573043374  0.3175702894463086
  0.5623340855867102  0.2186740320577935  0.6834854748713304
  0.6842511120114152  0.7849373471482674  0.1945326186188489
  0.4379618952685642  0.7123583099855897  0.8112577052029597
  0.9317748481594720  0.7014342197828342  0.8045009513879022
  0.0152414960252024  0.4805950837138041  0.2076466641687921
  0.2312074487012236  0.5130191051508461  0.7057872147997671
  0.2676481722049012  0.0142164345721221  0.7929273743545088
  0.9836689892931115  0.9949439348842783  0.2977074759652623
  0.5183936701835440  0.4855261302206081  0.2092354137010328
  0.7332780156200841  0.5136733990265818  0.7180422910004972
  0.7710229802443515  0.0245980642805759  0.7797713491303859
  0.4813990760780993  0.9850075030854945  0.2903336444605729
  0.0106586814955931  0.5147643407275642  0.5630558741989381
  0.2312290570596033  0.5150274238653660  0.0601499611222358
  0.2670437939098294  0.0047359272782478  0.4392605911940716
  0.9767155933597806  0.9609661736874570  0.9353180861659375
  0.5175161563408305  0.4956943227674060  0.5623655175664206
  0.7370004781832922  0.5181024073262612  0.0676332700729966
  0.7678199847117524  0.9920718112313774  0.4343249098190087
  0.4834940586084506  0.9894355050107700  0.9382138547471288
  0.0722608223903797  0.3114620652850478  0.1085889542568544
  0.1728701915296079  0.6884454330603126  0.6067523383016564
  0.3256698489640982  0.1902259650718516  0.8931632841116157
  0.9237095447370958  0.8129214083667621  0.4062260018297010
  0.5766706381692803  0.3088981866373310  0.1113137385431152
  0.6779465284071829  0.6889747438004987  0.6129346228651812
  0.8293823897653921  0.1874199441610740  0.9034770725913311
  0.4247394529881223  0.8110243460961493  0.3870319084058739
  0.1704980207742082  0.0214673297948806  0.9284279492043532
  0.0802446880118926  0.9647434244669688  0.4178607902378926
  0.4203379363438576  0.4761804173757446  0.0719067722441192
  0.8368613137997465  0.5374626573754874  0.5942480661921083
  0.6754278769919614  0.0132605282464485  0.9267489259041560
  0.5801676221610476  0.9765697471775003  0.4264815654904853
  0.9145735430964474  0.4866638565700067  0.0725118375580745
  0.3299002173717365  0.5257689581207365  0.5763953860636990
  0.1881970064978878  0.3296074422852787  0.5662041250346459
  0.0499987688187817  0.6684281959249236  0.0515799346424972
  0.4384498745748401  0.1717072198603033  0.4319501995144527
  0.8202070198516417  0.8293965550824197  0.9220470068674957
  0.6938877196933353  0.3295445315801487  0.5715156857947090
  0.5614504220183412  0.6674932436849708  0.0722913183966117
  0.9334675333054601  0.1719844288481983  0.4096012103690347
  0.3131190436212262  0.8312297804756541  0.9255678464689164
 
BaNa2_AlCl4_4_SG19_Z1_1x1x1_simple_base_NaAlCl4_SG19_Z4
   1.00000000000000     
    10.2464419600535894   -0.1448433091401901    0.0874928053180977
    -0.1402050908276850    9.8597223037917345   -0.1337353485501525
     0.0538557159489220   -0.0835929476197576    6.1856919756106956
   Ba   Na   Al   Cl
     1     2     4    16
Direct
  0.8820212449244688  0.7168036632794649  0.8112557301130338
  0.3700492235072157  0.7944257100138110  0.1983994328595627
  0.6172427496809058  0.2761494599510368  0.3215801310345857
  0.0457880617639524  0.4668318210858213  0.2146717527101830
  0.4602259075563466  0.5129090276182884  0.7072632098674627
  0.5268196371361947  0.0210554692964629  0.7933160256962393
  0.9677972615020969  0.0030592333413403  0.2838812568894001
  0.0406593004333477  0.4906653994095740  0.5625618457915436
  0.4691120505078187  0.5187661974125105  0.0557085307793427
  0.5332071575268628  0.0020777514802390  0.4450024921796386
  0.9783817252237886  0.0099675540694864  0.9356457977936394
  0.1551089643750509  0.3048151625092934  0.0975435778306483
  0.3521921246073442  0.6842324937826058  0.6078899078730468
  0.6489484476907577  0.1912049364965743  0.8935702511455471
  0.8423768131985904  0.8189624054482596  0.3409152891065172
  0.3362989153796880  0.0216874401524734  0.9338768665192447
  0.1498612854591056  0.9685271746208907  0.4312690375333645
  0.8458002850272568  0.4619648036563371  0.0938778381364975
  0.6601697138656352  0.5276760421618251  0.5742011775759873
  0.3834197599720718  0.3283858389796614  0.5648290635264105
  0.1278888004339315  0.6576105193045138  0.0830630851616154
  0.8698505678906179  0.1697641805876378  0.4324334142471504
  0.6116800023369766  0.8408577153418810  0.9287442856293631

LaCl3_SG176_Z2
   1.00000000000000     
     7.4367566458991305   -0.0000000025312626    0.0000000000000005
    -3.7183783207574255    6.4404201783770336    0.0000000000000005
    -0.0000000000000000   -0.0000000000000000    4.3415144337516498
   La   Cl
     2     6
Direct
  0.3333333333333357  0.6666666666666643  0.2500000000000000
  0.6666666666666643  0.3333333333333357  0.7500000000000000
  0.9141790907854496  0.6126983416906937  0.2500000000000000
  0.6985192509052514  0.0858209092145505  0.2500000000000000
  0.3873016583093062  0.3014807490947486  0.2500000000000000
  0.0858209092145505  0.3873016583093062  0.7500000000000000
  0.3014807490947486  0.9141790907854496  0.7500000000000000
  0.6126983416906937  0.6985192509052514  0.7500000000000000
 
Na5LaAl8Cl32_SG19_il000
   1.00000000000000     
    10.1114273714676024   -0.0262390056596971   -0.0213460313013502
    -0.0252025852505147    9.7188303771065243   -0.0857289389078764
    -0.0253588593663114   -0.1070123003061621   12.2138683956900316
   Na   La   Al   Cl
     5     1     8    32
Direct
  0.6097029279085797  0.2812767851331023  0.6582502706091626
  0.8726763483279577  0.7108928499945415  0.9042015610287908
  0.1289274474742910  0.2123692656708987  0.8436848178580111
  0.3763625650354914  0.7872191322619635  0.0916489572424517
  0.6180682808331941  0.2840230400663584  0.1551623687093605
  0.8745877996566720  0.7112434903675241  0.4082504441742017
  0.0359428560665130  0.4862646046098103  0.1031880490086353
  0.4605658141348967  0.5144662827897596  0.3583572594301018
  0.5377793407611092  0.0140049305604600  0.8937153162788296
  0.9694541372548370  0.9984054771234485  0.1457643194171352
  0.0454933024648131  0.4787525194648685  0.6061906996694885
  0.4609127116498469  0.5191510482280084  0.8539371181053480
  0.5306086156428286  0.0181897448215628  0.3956973044543515
  0.9632294395214309  0.9871037996911256  0.6472069513113968
  0.0268089481209461  0.5049845797653727  0.2826306277220251
  0.4722957648916570  0.5074790204466136  0.5317849177809074
  0.5356174899357355  0.0076248028206835  0.7189927463374443
  0.9648988753427444  0.9887092903583820  0.9693740827876191
  0.0311079312659445  0.4959828170191587  0.7807896716791427
  0.4690006156923603  0.5092440058075333  0.0307944724161270
  0.5369983589715782  0.0025813574838545  0.2197873856819507
  0.9647412380327601  0.9849391806005026  0.4670527291043080
  0.1503817570758728  0.3107242592292179  0.0582307598476460
  0.3520256998778099  0.6885992119027046  0.3034893243831169
  0.6540001110264029  0.1893370044409510  0.9465965512426745
  0.8470713947650442  0.8159742468848079  0.1941617756337456
  0.1509200844853570  0.3070400880657772  0.5490905693381126
  0.3480502470375265  0.6904274304225130  0.8042842451788412
  0.6579215401210773  0.1857513919462920  0.4469854028961686
  0.8463836230289813  0.8070715972486052  0.6842891963805570
  0.3422696838389531  0.0190546951500943  0.4669911875372096
  0.1577094617305753  0.9759145540502617  0.7129582995228377
  0.8413529426749463  0.4739925648407523  0.5387200430147498
  0.6601368770913209  0.5207914124563192  0.7880071209524641
  0.3422516570114059  0.0242365704546456  0.9643033164324516
  0.1590422033391537  0.9701581089167043  0.2166697070099592
  0.8383744641847308  0.4774660605968205  0.0381302447459559
  0.6672108009884897  0.5336111217923494  0.2937901295308967
  0.3847714519152735  0.3308089808606405  0.2811988771024883
  0.1172306022219952  0.6688067684221530  0.5321644593884559
  0.8736040142681928  0.1708786884788507  0.7125914353111646
  0.6259362935530753  0.8319488278020710  0.9645619838581034
  0.3749335660759176  0.3301594901187183  0.7860955414203991
  0.1219107939377357  0.6694593810940610  0.0363028695359370
  0.8702008355665153  0.1722651010303321  0.2145484294610636
  0.6305290851974601  0.8306144187088237  0.4608764594682060
 
