# Supplementary material for: Exploring Cationic Substitutions in the Solid Electrolyte NaAlCl4 with Density Functional Theory
Source: J Phys Chem C Nanomater Interfaces. 2024 Nov 15;128(47):19978–88. doi: 10.1021/acs.jpcc.4c05559 (PMC11613591; doi:10.1021/acs.jpcc.4c05559)
Supplement: Supplementary file 2 — jp4c05559_si_002.xlsx [file jp4c05559_si_002.xlsx]

## Sheet: Sheet1
Training at 400 K
Langevin-Thermostat
		Resulting contributions from vibrational thermodynamics
	GaCl3		E/formula unit	E/formula unit	E/formula unit	E/formula unit		Atoms/unit	Δ to ab-initio in meV/atom
				ML (Training steps)				4	ML
		T/K	ab-initio	100	250	500	1000		100	250	500	1000
		0	0.1251	0.1211	0.1248	0.1239	0.1235		-1	-0.075	-0.3	-0.4
		50	0.1179	0.1124	0.1175	0.1159	0.1153		-1.375	-0.1	-0.5	-0.65
		100	0.0897	0.083	0.0889	0.0863	0.0852		-1.675	-0.2	-0.85	-1.125
		150	0.0444	0.0371	0.0433	0.0395	0.0379		-1.825	-0.275	-1.225	-1.625
		200	-0.0144	-0.0217	-0.0158	-0.0207	-0.0228		-1.825	-0.35	-1.575	-2.1
		250	-0.0842	-0.0912	-0.0859	-0.092	-0.0946		-1.75	-0.425	-1.95	-2.6
		300	-0.1633	-0.1696	-0.1653	-0.1727	-0.1758		-1.575	-0.5	-2.35	-3.125
		350	-0.2504	-0.2557	-0.2528	-0.2612	-0.2649		-1.325	-0.6	-2.7	-3.625
		400	-0.3444	-0.3486	-0.3471	-0.3568	-0.361		-1.05	-0.675	-3.1	-4.15
		450	-0.4446	-0.4474	-0.4477	-0.4586	-0.4632		-0.7	-0.775	-3.5	-4.65
		500	-0.5503	-0.5516	-0.5538	-0.5659	-0.5711		-0.325	-0.875	-3.9	-5.2
		CPU Time/s	184909	7542	12918	22273	38278
	AgCl		E/formula unit	E/formula unit	E/formula unit	E/formula unit		Atoms/unit	Δ to ab-initio in meV/atom
				ML (Training steps)				2	ML
		T/K	ab-initio	100	250	500	1000		100	250	500	1000
		0	0.0362	0.036	0.0341	0.0355	0.0357		-0.1	-1.05	-0.35	-0.25
		50	0.0315	0.0315	0.0293	0.031	0.0313		0	-1.1	-0.25	-0.1
		100	0.0131	0.0133	0.01	0.0126	0.0131		0.1	-1.55	-0.25	0
		150	-0.0161	-0.0157	-0.0203	-0.0167	-0.016		0.2	-2.1	-0.3	0.05
		200	-0.0533	-0.0527	-0.0587	-0.0541	-0.0531		0.3	-2.7	-0.4	0.1
		250	-0.0967	-0.0959	-0.1033	-0.0976	-0.0963		0.4	-3.3	-0.45	0.2
		300	-0.1451	-0.1441	-0.1529	-0.1461	-0.1447		0.5	-3.9	-0.5	0.2
		350	-0.1978	-0.1965	-0.2068	-0.1989	-0.1972		0.65	-4.5	-0.55	0.3
		400	-0.2541	-0.2526	-0.2644	-0.2553	-0.2534		0.75	-5.15	-0.6	0.35
		450	-0.3135	-0.3119	-0.3251	-0.315	-0.3128		0.8	-5.8	-0.75	0.35
		500	-0.3759	-0.3741	-0.3887	-0.3774	-0.375		0.9	-6.4	-0.75	0.45
		CPU Time/s	15863	4355	3703	5235	8699
	KCl		E/formula unit	E/formula unit	E/formula unit	E/formula unit		Atoms/unit	Δ to ab-initio in meV/atom
				ML (Training steps)				2	ML
		T/K	ab-initio	100	250	500	1000		100	250	500	1000
		0	0.0438	0.0419	0.0425	0.0429	0.043		-0.95	-0.65	-0.45	-0.4
		50	0.0421	0.04	0.0407	0.0412	0.0412		-1.05	-0.7	-0.45	-0.45
		100	0.0306	0.0278	0.0289	0.0295	0.0295		-1.4	-0.85	-0.55	-0.55
		150	0.0091	0.0053	0.0069	0.0077	0.0076		-1.9	-1.1	-0.7	-0.75
		200	-0.0201	-0.0251	-0.023	-0.0219	-0.0221		-2.5	-1.45	-0.9	-1
		250	-0.0555	-0.0616	-0.059	-0.0577	-0.0579		-3.05	-1.75	-1.1	-1.2
		300	-0.0959	-0.1031	-0.1	-0.0985	-0.0987		-3.6	-2.05	-1.3	-1.4
		350	-0.1404	-0.1488	-0.1452	-0.1434	-0.1437		-4.2	-2.4	-1.5	-1.65
		400	-0.1886	-0.1982	-0.1941	-0.192	-0.1924		-4.8	-2.75	-1.7	-1.9
		450	-0.24	-0.2507	-0.2461	-0.2438	-0.2442		-5.35	-3.05	-1.9	-2.1
		500	-0.2942	-0.3061	-0.301	-0.2984	-0.2989		-5.95	-3.4	-2.1	-2.35
		CPU Time/s	9848	2698	4250	5355	6776
	NaCl		E/formula unit	E/formula unit	E/formula unit	E/formula unit		Atoms/unit	Δ to ab-initio in meV/atom
				ML (Training steps)				2	ML
		T/K	ab-initio	100	250	500	1000		100	250	500	1000
		0	0.0561	0.0546	0.0541	0.0547	0.0556		-0.75	-1	-0.7	-0.25
		50	0.0552	0.0536	0.0532	0.0539	0.0547		-0.8	-1	-0.65	-0.25
		100	0.0476	0.0457	0.0453	0.0461	0.0471		-0.95	-1.15	-0.75	-0.25
		150	0.0315	0.0289	0.0286	0.0296	0.0309		-1.3	-1.45	-0.95	-0.3
		200	0.008	0.0049	0.0045	0.0058	0.0074		-1.55	-1.75	-1.1	-0.3
		250	-0.0212	-0.0251	-0.0255	-0.0238	-0.022		-1.95	-2.15	-1.3	-0.4
		300	-0.0553	-0.0599	-0.0603	-0.0584	-0.0562		-2.3	-2.5	-1.55	-0.45
		350	-0.0936	-0.0988	-0.0993	-0.0971	-0.0946		-2.6	-2.85	-1.75	-0.5
		400	-0.1354	-0.1414	-0.1419	-0.1394	-0.1365		-3	-3.25	-2	-0.55
		450	-0.1804	-0.1871	-0.1876	-0.1848	-0.1816		-3.35	-3.6	-2.2	-0.6
		500	-0.2282	-0.2356	-0.2362	-0.233	-0.2296		-3.7	-4	-2.4	-0.7
		CPU Time/s	12406	1489	2201	3211	12328
	AlCl3		E/formula unit	E/formula unit	E/formula unit	E/formula unit		Atoms/unit	Δ to ab-initio in meV/atom
				ML (Training steps)				4	ML
		T/K	ab-initio	100	250	500	1000		100	250	500	1000
		0	0.1676	0.1672	0.1682	0.1681	0.1676		-0.1	0.15	0.125	0
		50	0.166	0.1656	0.1666	0.1666	0.166		-0.1	0.15	0.15	0
		100	0.1553	0.1549	0.156	0.1561	0.1553		-0.1	0.175	0.2	0
		150	0.1324	0.1319	0.1331	0.1333	0.1322		-0.125	0.175	0.225	-0.05
		200	0.0979	0.0972	0.0985	0.0988	0.0974		-0.175	0.15	0.225	-0.125
		250	0.0531	0.0522	0.0537	0.0542	0.0524		-0.225	0.15	0.275	-0.175
		300	-0.0005	-0.0015	0	0.0007	-0.0014		-0.25	0.125	0.3	-0.225
		350	-0.0618	-0.063	-0.0613	-0.0605	-0.0629		-0.3	0.125	0.325	-0.275
		400	-0.1299	-0.1313	-0.1295	-0.1285	-0.1312		-0.35	0.1	0.35	-0.325
		450	-0.2041	-0.2056	-0.2037	-0.2026	-0.2056		-0.375	0.1	0.375	-0.375
		500	-0.2837	-0.2854	-0.2834	-0.2821	-0.2855		-0.425	0.075	0.4	-0.45
		CPU Time/s	34879	2745	4821	7347	12385
	ZnCl2		E/formula unit	E/formula unit	E/formula unit	E/formula unit		Atoms/unit	Δ to ab-initio in meV/atom
				ML (Training steps)				3	ML
		T/K	ab-initio	100	250	500	1000		100	250	500	1000
		0	0.0926	0.0921	0.0924	0.0927	0.0925		-0.166667	-0.0666667	0.0333333	-0.0333333
		50	0.0891	0.0886	0.0888	0.0893	0.089		-0.166667	-0.1	0.0666667	-0.0333333
		100	0.0724	0.0721	0.0719	0.0727	0.0723		-0.1	-0.166667	0.1	-0.0333333
		150	0.0434	0.0432	0.0427	0.0438	0.0432		-0.0666667	-0.233333	0.133333	-0.0666667
		200	0.0043	0.004	0.0033	0.0047	0.004		-0.1	-0.333333	0.133333	-0.1
		250	-0.0432	-0.0435	-0.0445	-0.0427	-0.0437		-0.1	-0.433333	0.166667	-0.166667
		300	-0.0978	-0.0981	-0.0994	-0.0972	-0.0984		-0.1	-0.533333	0.2	-0.2
		350	-0.1584	-0.1588	-0.1603	-0.1578	-0.1591		-0.133333	-0.633333	0.2	-0.233333
		400	-0.2243	-0.2247	-0.2265	-0.2237	-0.2252		-0.133333	-0.733333	0.2	-0.3
		450	-0.2949	-0.2954	-0.2974	-0.2942	-0.2959		-0.166667	-0.833333	0.233333	-0.333333
		500	-0.3697	-0.3702	-0.3724	-0.3689	-0.3708		-0.166667	-0.9	0.266667	-0.366667
		CPU Time/s	36589	3940	6439	10670	16595
	KAlCl4 (SG4)		E/formula unit	E/formula unit	E/formula unit	E/formula unit		Atoms/unit	Δ to ab-initio in meV/atom
				ML (Training steps)				6	ML
		T/K	ab-initio	100	250	500	1000		100	250	500	1000
		0	0.2014	0.1994	0.2006	0.2002	0.201		-0.333333	-0.133333	-0.2	-0.0666667
		50	0.1937	0.1905	0.1929	0.1921	0.1934		-0.533333	-0.133333	-0.266667	-0.05
		100	0.1575	0.1522	0.1564	0.1551	0.1571		-0.883333	-0.183333	-0.4	-0.0666667
		150	0.096	0.0882	0.0944	0.0926	0.0955		-1.3	-0.266667	-0.566667	-0.0833333
		200	0.0145	0.0043	0.0125	0.0101	0.0138		-1.7	-0.333333	-0.733333	-0.116667
		250	-0.0832	-0.0959	-0.0857	-0.0887	-0.0841		-2.11667	-0.416667	-0.916667	-0.15
		300	-0.1947	-0.2099	-0.1977	-0.2013	-0.1958		-2.53333	-0.5	-1.1	-0.183333
		350	-0.3179	-0.3357	-0.3216	-0.3257	-0.3193		-2.96667	-0.616667	-1.3	-0.233333
		400	-0.4515	-0.4718	-0.4557	-0.4605	-0.4532		-3.38333	-0.7	-1.5	-0.283333
		450	-0.5943	-0.6172	-0.5991	-0.6045	-0.5963		-3.81667	-0.8	-1.7	-0.333333
		500	-0.7453	-0.7708	-0.7508	-0.7567	-0.7476		-4.25	-0.916667	-1.9	-0.383333
		CPU Time/s	513705	10829	18096	30247	53435
	NaAlCl4 (SG19)		E/formula unit	E/formula unit	E/formula unit	E/formula unit		Atoms/unit	Δ to ab-initio in meV/atom
				ML (Training steps)				6	ML
		T/K	ab-initio	100	250	500	1000		100	250	500	1000
		0	0.2082	0.2062	0.2071	0.2074	0.2077		-0.333333	-0.183333	-0.133333	-0.0833333
		50	0.2019	0.1997	0.2008	0.2012	0.2016		-0.366667	-0.183333	-0.116667	-0.05
		100	0.1695	0.1664	0.168	0.1689	0.1695		-0.516667	-0.25	-0.1	0
		150	0.1124	0.1083	0.1105	0.1118	0.1127		-0.683333	-0.316667	-0.1	0.05
		200	0.0357	0.0305	0.0333	0.0351	0.0361		-0.866667	-0.4	-0.1	0.0666667
		250	-0.0572	-0.0636	-0.0602	-0.0579	-0.0566		-1.06667	-0.5	-0.116667	0.1
		300	-0.1638	-0.1713	-0.1673	-0.1645	-0.163		-1.25	-0.583333	-0.116667	0.133333
		350	-0.2821	-0.2909	-0.2863	-0.283	-0.2813		-1.46667	-0.7	-0.15	0.133333
		400	-0.4108	-0.4208	-0.4155	-0.4118	-0.4098		-1.66667	-0.783333	-0.166667	0.166667
		450	-0.5486	-0.5599	-0.554	-0.5498	-0.5476		-1.88333	-0.9	-0.2	0.166667
		500	-0.6947	-0.7073	-0.7007	-0.696	-0.6936		-2.1	-1	-0.216667	0.183333
		CPU Time/s	291944	8460	13969	23176	48000
	NaGaCl4 (SG19)		E/formula unit	E/formula unit	E/formula unit	E/formula unit		Atoms/unit	Δ to ab-initio in meV/atom
				ML (Training steps)				6	ML
		T/K	ab-initio	100	250	500	1000		100	250	500	1000
		0	0.1774	0.1753	0.1765	0.1757	0.1764		-0.35	-0.15	-0.283333	-0.166667
		50	0.1703	0.1674	0.1693	0.1685	0.1692		-0.483333	-0.166667	-0.3	-0.183333
		100	0.135	0.1303	0.1336	0.1326	0.1336		-0.783333	-0.233333	-0.4	-0.233333
		150	0.0736	0.0669	0.0717	0.0705	0.0717		-1.11667	-0.316667	-0.516667	-0.316667
		200	-0.0086	-0.0175	-0.011	-0.0126	-0.011		-1.48333	-0.4	-0.666667	-0.4
		250	-0.1077	-0.1188	-0.1108	-0.1127	-0.1108		-1.85	-0.516667	-0.833333	-0.516667
		300	-0.2211	-0.2343	-0.2247	-0.227	-0.2247		-2.2	-0.6	-0.983333	-0.6
		350	-0.3465	-0.362	-0.3508	-0.3534	-0.3508		-2.58333	-0.716667	-1.15	-0.716667
		400	-0.4826	-0.5002	-0.4875	-0.4904	-0.4874		-2.93333	-0.816667	-1.3	-0.8
		450	-0.6279	-0.6478	-0.6335	-0.6368	-0.6334		-3.31667	-0.933333	-1.48333	-0.916667
		500	-0.7817	-0.8038	-0.7879	-0.7915	-0.7878		-3.68333	-1.03333	-1.63333	-1.01667
		CPU Time/s	391617	18281	29637	28120	49376
	Na2ZnCl4		E/formula unit	E/formula unit	E/formula unit	E/formula unit		Atoms/unit	Δ to ab-initio in meV/atom
				ML (Training steps)				7	ML
		T/K	ab-initio	100	250	500	1000		100	250	500	1000
		0	0.1993	0.1979	0.1988	0.1997	0.199		-0.2	-0.0714286	0.0571429	-0.0428571
		50	0.1928	0.1907	0.1921	0.1933	0.1925		-0.3	-0.1	0.0714286	-0.0428571
		100	0.1572	0.1536	0.1561	0.1581	0.157		-0.514286	-0.157143	0.128571	-0.0285714
		150	0.0914	0.0862	0.0899	0.0927	0.0912		-0.742857	-0.214286	0.185714	-0.0285714
		200	0.0009	-0.006	-0.0012	0.0025	0.0006		-0.985714	-0.3	0.228571	-0.0428571
		250	-0.1098	-0.1184	-0.1124	-0.1079	-0.1101		-1.22857	-0.371429	0.271429	-0.0428571
		300	-0.2374	-0.2476	-0.2404	-0.235	-0.2377		-1.45714	-0.428571	0.342857	-0.0428571
		350	-0.3793	-0.3912	-0.3828	-0.3765	-0.3797		-1.7	-0.5	0.4	-0.0571429
		400	-0.5336	-0.5472	-0.5376	-0.5305	-0.534		-1.94286	-0.571429	0.442857	-0.0571429
		450	-0.6989	-0.7142	-0.7034	-0.6954	-0.6994		-2.18571	-0.642857	0.5	-0.0714286
		500	-0.874	-0.891	-0.879	-0.8701	-0.8745		-2.42857	-0.714286	0.557143	-0.0714286
		CPU Time/s	150311	15164	25147	77894	69697
	AgAlCl4		E/formula unit	E/formula unit	E/formula unit	E/formula unit		Atoms/unit	Δ to ab-initio in meV/atom
				ML (Training steps)				6	ML
		T/K	ab-initio	100	250	500	1000		100	250	500	1000
		0	0.1982	0.2018	0.1976	0.1972	0.1972		0.6	-0.1	-0.166667	-0.166667
		50	0.1871	0.1916	0.1855	0.1854	0.1852		0.75	-0.266667	-0.283333	-0.316667
		100	0.1448	0.1515	0.142	0.1425	0.1417		1.11667	-0.466667	-0.383333	-0.516667
		150	0.0772	0.0862	0.0733	0.0744	0.073		1.5	-0.65	-0.466667	-0.7
		200	-0.0103	0.001	-0.0153	-0.0135	-0.0156		1.88333	-0.833333	-0.533333	-0.883333
		250	-0.1142	-0.1003	-0.1201	-0.1176	-0.1204		2.31667	-0.983333	-0.566667	-1.03333
		300	-0.2317	-0.2154	-0.2385	-0.2353	-0.2389		2.71667	-1.13333	-0.6	-1.2
		350	-0.3611	-0.3423	-0.3688	-0.3648	-0.3692		3.13333	-1.28333	-0.616667	-1.35
		400	-0.5008	-0.4796	-0.5093	-0.5045	-0.5098		3.53333	-1.41667	-0.616667	-1.5
		450	-0.6496	-0.626	-0.659	-0.6534	-0.6595		3.93333	-1.56667	-0.633333	-1.65
		500	-0.8068	-0.7807	-0.8169	-0.8105	-0.8175		4.35	-1.68333	-0.616667	-1.78333
		CPU Time/s	286338	9597	17007	30096	55230
	K2Na2(AlCl4)4 (SG19)		E/formula unit	E/formula unit	E/formula unit	E/formula unit		Atoms/unit	Δ to ab-initio in meV/atom
				ML (Training steps)				24	ML
		T/K	ab-initio	100	250	500	1000		100	250	500	1000
		0	0.4063	0.4038	0.4051	0.4032	0.4066		-0.104167	-0.05	-0.129167	0.0125
		50	0.3905	0.3872	0.3891	0.3873	0.3916		-0.1375	-0.0583333	-0.133333	0.0458333
		100	0.3183	0.3134	0.3158	0.3141	0.3205		-0.204167	-0.104167	-0.175	0.0916667
		150	0.1959	0.1891	0.1921	0.1903	0.1992		-0.283333	-0.158333	-0.233333	0.1375
		200	0.0338	0.0249	0.0286	0.0265	0.0381		-0.370833	-0.216667	-0.304167	0.179167
		250	-0.1608	-0.1718	-0.1675	-0.1698	-0.1555		-0.458333	-0.279167	-0.375	0.220833
		300	-0.3828	-0.3961	-0.391	-0.3935	-0.3765		-0.554167	-0.341667	-0.445833	0.2625
		350	-0.6284	-0.6439	-0.6382	-0.641	-0.6212		-0.645833	-0.408333	-0.525	0.3
		400	-0.8946	-0.9125	-0.906	-0.9091	-0.8865		-0.745833	-0.475	-0.604167	0.3375
		450	-1.1792	-1.1995	-1.1922	-1.1956	-1.1703		-0.845833	-0.541667	-0.683333	0.370833
		500	-1.4803	-1.5029	-1.495	-1.4986	-1.4705		-0.941667	-0.6125	-0.7625	0.408333
		CPU Time/s	789181	18268	21392	39297	68007
	K2Na2(AlCl4)4 (SG4)		E/formula unit	E/formula unit	E/formula unit	E/formula unit		Atoms/unit	Δ to ab-initio in meV/atom
				ML (Training steps)				24	ML
		T/K	ab-initio	100	250	500	1000		100	250	500	1000*
		0	0.4126	0.4049	0.407	0.4026	0.4045		-0.320833	-0.233333	-0.416667	-0.3375
		50	0.3999	0.3896	0.3922	0.3877	0.3901		-0.429167	-0.320833	-0.508333	-0.408333
		100	0.3362	0.3183	0.3217	0.3161	0.3199		-0.745833	-0.604167	-0.8375	-0.679167
		150	0.2251	0.1969	0.2008	0.1938	0.1992		-1.175	-1.0125	-1.30417	-1.07917
		200	0.0762	0.0357	0.0402	0.0317	0.0386		-1.6875	-1.5	-1.85417	-1.56667
		250	-0.104	-0.158	-0.153	-0.1632	-0.1546		-2.25	-2.04167	-2.46667	-2.10833
		300	-0.3106	-0.3791	-0.3735	-0.3855	-0.3753		-2.85417	-2.62083	-3.12083	-2.69583
		350	-0.5401	-0.6238	-0.6178	-0.6315	-0.6197		-3.4875	-3.2375	-3.80833	-3.31667
		400	-0.7895	-0.8892	-0.8827	-0.8981	-0.8847		-4.15417	-3.88333	-4.525	-3.96667
		450	-1.0568	-1.1729	-1.166	-1.1832	-1.1681		-4.8375	-4.55	-5.26667	-4.6375
		500	-1.3401	-1.4731	-1.4658	-1.4848	-1.4681		-5.54167	-5.2375	-6.02917	-5.33333
		CPU Time/s	1018689	11011	21075	38422	69349
	Na2AlGaCl8		E/formula unit	E/formula unit	E/formula unit	E/formula unit		Atoms/unit	Δ to ab-initio in meV/atom
				ML (Training steps)				12	ML
		T/K	ab-initio	100	250	500	1000		100	250	500	1000
		0	0.385	0.3783	0.38	0.3845	0.382		-0.558333	-0.416667	-0.0416667	-0.25
		50	0.3714	0.3612	0.3659	0.3711	0.368		-0.85	-0.458333	-0.025	-0.283333
		100	0.3032	0.2866	0.296	0.3033	0.2988		-1.38333	-0.6	0.00833333	-0.366667
		150	0.1842	0.1607	0.1747	0.1846	0.1785		-1.95833	-0.791667	0.0333333	-0.475
		200	0.0248	-0.0059	0.0127	0.0253	0.0175		-2.55833	-1.00833	0.0416667	-0.608333
		250	-0.1678	-0.2058	-0.1826	-0.1672	-0.1767		-3.16667	-1.23333	0.05	-0.741667
		300	-0.3882	-0.4337	-0.4058	-0.3876	-0.3988		-3.79167	-1.46667	0.05	-0.883333
		350	-0.6325	-0.6855	-0.653	-0.6319	-0.6449		-4.41667	-1.70833	0.05	-1.03333
		400	-0.8977	-0.9582	-0.9211	-0.8971	-0.9119		-5.04167	-1.95	0.05	-1.18333
		450	-1.1814	-1.2495	-1.2077	-1.1808	-1.1974		-5.675	-2.19167	0.05	-1.33333
		500	-1.4817	-1.5574	-1.511	-1.4812	-1.4996		-6.30833	-2.44167	0.0416667	-1.49167
		CPU Time/s	721908	10442	17625	29122	50572
	Na3AlZnCl8		E/formula unit	E/formula unit	E/formula unit	E/formula unit		Atoms/unit	Δ to ab-initio in meV/atom
				ML (Training steps)				13	ML
		T/K	ab-initio	100	250	500	1000		100	250	500	1000
		0	0.4078	0.3933	0.4065	0.4072	0.4079		-1.11538	-0.1	-0.0461538	0.00769231
		50	0.3928	0.377	0.3922	0.3929	0.3931		-1.21538	-0.0461538	0.00769231	0.0230769
		100	0.321	0.3035	0.3216	0.3222	0.3219		-1.34615	0.0461538	0.0923077	0.0692308
		150	0.1946	0.1757	0.1962	0.1966	0.1961		-1.45385	0.123077	0.153846	0.115385
		200	0.0237	0.0039	0.0263	0.0267	0.026		-1.52308	0.2	0.230769	0.176923
		250	-0.1836	-0.2036	-0.1799	-0.1796	-0.1805		-1.53846	0.284615	0.307692	0.238462
		300	-0.4212	-0.4412	-0.4167	-0.4164	-0.4174		-1.53846	0.346154	0.369231	0.292308
		350	-0.685	-0.7044	-0.6795	-0.6793	-0.6804		-1.49231	0.423077	0.438462	0.353846
		400	-0.9716	-0.99	-0.9651	-0.965	-0.9662		-1.41538	0.5	0.507692	0.415385
		450	-1.2782	-1.2954	-1.2709	-1.2708	-1.272		-1.32308	0.561538	0.569231	0.476923
		500	-1.603	-1.6186	-1.5948	-1.5947	-1.596		-1.2	0.630769	0.638462	0.538462
		CPU Time/s	94445	10309	17789	29018	48022
	Ag2Na2(AlCl4)4 (SG19)		E/formula unit	E/formula unit	E/formula unit	E/formula unit		Atoms/unit	Δ to ab-initio in meV/atom
				ML (Training steps)				24	ML
		T/K	ab-initio	100	250	500	1000		100	250	500	1000
		0	0.4065	0.4084	0.4078	0.4079	0.4067		0.0791667	0.0541667	0.0583333	0.00833333
		50	0.3885	0.3917	0.3909	0.3912	0.3903		0.133333	0.1	0.1125	0.075
		100	0.3136	0.3183	0.317	0.3178	0.3172		0.195833	0.141667	0.175	0.15
		150	0.189	0.195	0.1932	0.1943	0.1941		0.25	0.175	0.220833	0.2125
		200	0.0251	0.032	0.0298	0.0313	0.0313		0.2875	0.195833	0.258333	0.258333
		250	-0.1712	-0.1634	-0.1662	-0.1642	-0.1639		0.325	0.208333	0.291667	0.304167
		300	-0.3947	-0.3862	-0.3895	-0.3871	-0.3866		0.354167	0.216667	0.316667	0.3375
		350	-0.6417	-0.6327	-0.6364	-0.6336	-0.6329		0.375	0.220833	0.3375	0.366667
		400	-0.9093	-0.8998	-0.904	-0.9008	-0.8999		0.395833	0.220833	0.354167	0.391667
		450	-1.1952	-1.1853	-1.19	-1.1863	-1.1853		0.4125	0.216667	0.370833	0.4125
		500	-1.4975	-1.4873	-1.4925	-1.4884	-1.4873		0.425	0.208333	0.379167	0.425
		CPU Time/s	294746	9577	15284	25267	46903
	Ag2Na2(AlCl4)4 (SG14)		E/formula unit	E/formula unit	E/formula unit	E/formula unit		Atoms/unit	Δ to ab-initio in meV/atom
				ML (Training steps)				24	ML
		T/K	ab-initio	100	250	500	1000		100	250	500	1000
		0	0.411	0.4079	0.4086	0.4089	0.4093		-0.129167	-0.1	-0.0875	-0.0708333
		50	0.393	0.389	0.3872	0.3884	0.3896		-0.166667	-0.241667	-0.191667	-0.141667
		100	0.318	0.3126	0.3077	0.31	0.312		-0.225	-0.429167	-0.333333	-0.25
		150	0.1937	0.1863	0.1787	0.1821	0.1847		-0.308333	-0.625	-0.483333	-0.375
		200	0.03	0.0205	0.0105	0.015	0.018		-0.395833	-0.8125	-0.625	-0.5
		250	-0.166	-0.1777	-0.19	-0.1844	-0.181		-0.4875	-1	-0.766667	-0.625
		300	-0.3892	-0.4034	-0.4177	-0.411	-0.4074		-0.591667	-1.1875	-0.908333	-0.758333
		350	-0.6359	-0.6526	-0.669	-0.6611	-0.6573		-0.695833	-1.37917	-1.05	-0.891667
		400	-0.9033	-0.9225	-0.9408	-0.9318	-0.9279		-0.8	-1.5625	-1.1875	-1.025
		450	-1.189	-1.2108	-1.2309	-1.2208	-1.2168		-0.908333	-1.74583	-1.325	-1.15833
		500	-1.4911	-1.5156	-1.5375	-1.5261	-1.5223		-1.02083	-1.93333	-1.45833	-1.3
		CPU Time/s	217281	10264	18348	31204	54071
